# Supplementary material for: Large Macrocyclic Lactones as Specific Cuticular Lipids of Eueides Butterflies
Source: J Nat Prod. 2026 Mar 24;89(4):1276–86. doi: 10.1021/acs.jnatprod.6c00128 (PMC13122645; doi:10.1021/acs.jnatprod.6c00128)
Supplement: Supplementary file 1 [file np6c00128_si_001.zip]

Archive with 1,998 entries (1,717 files):
- FID for publication/
- FID for publication/(R)-17-Heptacosanolide/
- FID for publication/(R)-17-Heptacosanolide/13C/
- FID for publication/(R)-17-Heptacosanolide/13C/acqu
- FID for publication/(R)-17-Heptacosanolide/13C/acqus
- FID for publication/(R)-17-Heptacosanolide/13C/audita.txt
- FID for publication/(R)-17-Heptacosanolide/13C/cpdprg2
- FID for publication/(R)-17-Heptacosanolide/13C/fid
- FID for publication/(R)-17-Heptacosanolide/13C/format.temp
- FID for publication/(R)-17-Heptacosanolide/13C/fq1list
- FID for publication/(R)-17-Heptacosanolide/13C/pdata/
- FID for publication/(R)-17-Heptacosanolide/13C/pdata/1/
- FID for publication/(R)-17-Heptacosanolide/13C/pdata/1/auditp.txt
- FID for publication/(R)-17-Heptacosanolide/13C/pdata/1/intrng
- FID for publication/(R)-17-Heptacosanolide/13C/pdata/1/outd
- FID for publication/(R)-17-Heptacosanolide/13C/pdata/1/peaklist.xml
- FID for publication/(R)-17-Heptacosanolide/13C/pdata/1/peakrng
- FID for publication/(R)-17-Heptacosanolide/13C/pdata/1/peaks
- FID for publication/(R)-17-Heptacosanolide/13C/pdata/1/proc
- FID for publication/(R)-17-Heptacosanolide/13C/pdata/1/procs
- FID for publication/(R)-17-Heptacosanolide/13C/pdata/1/title
- FID for publication/(R)-17-Heptacosanolide/13C/pdata/700/
- FID for publication/(R)-17-Heptacosanolide/13C/pdata/700/1r
- FID for publication/(R)-17-Heptacosanolide/13C/pdata/700/auditp.txt
- FID for publication/(R)-17-Heptacosanolide/13C/pdata/700/outd
- FID for publication/(R)-17-Heptacosanolide/13C/pdata/700/proc
- FID for publication/(R)-17-Heptacosanolide/13C/pdata/700/procs
- FID for publication/(R)-17-Heptacosanolide/13C/pdata/701/
- FID for publication/(R)-17-Heptacosanolide/13C/pdata/701/1r
- FID for publication/(R)-17-Heptacosanolide/13C/pdata/701/auditp.txt
- FID for publication/(R)-17-Heptacosanolide/13C/pdata/701/outd
- FID for publication/(R)-17-Heptacosanolide/13C/pdata/701/proc
- FID for publication/(R)-17-Heptacosanolide/13C/pdata/701/procs
- FID for publication/(R)-17-Heptacosanolide/13C/precom.output
- FID for publication/(R)-17-Heptacosanolide/13C/prosol_History
- FID for publication/(R)-17-Heptacosanolide/13C/pulseprogram
- FID for publication/(R)-17-Heptacosanolide/13C/scon2
- FID for publication/(R)-17-Heptacosanolide/13C/shimvalues
- FID for publication/(R)-17-Heptacosanolide/13C/specpar
- FID for publication/(R)-17-Heptacosanolide/13C/stanprogram10924
- FID for publication/(R)-17-Heptacosanolide/13C/uxnmr.info
- FID for publication/(R)-17-Heptacosanolide/13C/uxnmr.par
- FID for publication/(R)-17-Heptacosanolide/13C/vtc_pid_settings
- FID for publication/(R)-17-Heptacosanolide/13C DEPT/
- FID for publication/(R)-17-Heptacosanolide/13C DEPT/acqu
- FID for publication/(R)-17-Heptacosanolide/13C DEPT/acqus
- FID for publication/(R)-17-Heptacosanolide/13C DEPT/audita.txt
- FID for publication/(R)-17-Heptacosanolide/13C DEPT/cpdprg2
- FID for publication/(R)-17-Heptacosanolide/13C DEPT/fid
- FID for publication/(R)-17-Heptacosanolide/13C DEPT/format.temp
- FID for publication/(R)-17-Heptacosanolide/13C DEPT/fq1list
- FID for publication/(R)-17-Heptacosanolide/13C DEPT/pdata/
- FID for publication/(R)-17-Heptacosanolide/13C DEPT/pdata/1/
- FID for publication/(R)-17-Heptacosanolide/13C DEPT/pdata/1/auditp.txt
- FID for publication/(R)-17-Heptacosanolide/13C DEPT/pdata/1/intrng
- FID for publication/(R)-17-Heptacosanolide/13C DEPT/pdata/1/outd
- FID for publication/(R)-17-Heptacosanolide/13C DEPT/pdata/1/peaklist.xml
- FID for publication/(R)-17-Heptacosanolide/13C DEPT/pdata/1/peakrng
- FID for publication/(R)-17-Heptacosanolide/13C DEPT/pdata/1/peaks
- FID for publication/(R)-17-Heptacosanolide/13C DEPT/pdata/1/proc
- FID for publication/(R)-17-Heptacosanolide/13C DEPT/pdata/1/procs
- FID for publication/(R)-17-Heptacosanolide/13C DEPT/pdata/1/title
- FID for publication/(R)-17-Heptacosanolide/13C DEPT/pdata/700/
- FID for publication/(R)-17-Heptacosanolide/13C DEPT/pdata/700/1r
- FID for publication/(R)-17-Heptacosanolide/13C DEPT/pdata/700/auditp.txt
- FID for publication/(R)-17-Heptacosanolide/13C DEPT/pdata/700/outd
- FID for publication/(R)-17-Heptacosanolide/13C DEPT/pdata/700/proc
- FID for publication/(R)-17-Heptacosanolide/13C DEPT/pdata/700/procs
- FID for publication/(R)-17-Heptacosanolide/13C DEPT/pdata/701/
- FID for publication/(R)-17-Heptacosanolide/13C DEPT/pdata/701/1r
- FID for publication/(R)-17-Heptacosanolide/13C DEPT/pdata/701/auditp.txt
- FID for publication/(R)-17-Heptacosanolide/13C DEPT/pdata/701/outd
- FID for publication/(R)-17-Heptacosanolide/13C DEPT/pdata/701/proc
- FID for publication/(R)-17-Heptacosanolide/13C DEPT/pdata/701/procs
- FID for publication/(R)-17-Heptacosanolide/13C DEPT/precom.output
- FID for publication/(R)-17-Heptacosanolide/13C DEPT/prosol_History
- FID for publication/(R)-17-Heptacosanolide/13C DEPT/pulseprogram
- FID for publication/(R)-17-Heptacosanolide/13C DEPT/scon2
- FID for publication/(R)-17-Heptacosanolide/13C DEPT/shimvalues
- FID for publication/(R)-17-Heptacosanolide/13C DEPT/specpar
- FID for publication/(R)-17-Heptacosanolide/13C DEPT/spnam5
- FID for publication/(R)-17-Heptacosanolide/13C DEPT/stanprogram10924
- FID for publication/(R)-17-Heptacosanolide/13C DEPT/uxnmr.info
- FID for publication/(R)-17-Heptacosanolide/13C DEPT/uxnmr.par
- FID for publication/(R)-17-Heptacosanolide/13C DEPT/vtc_pid_settings
- FID for publication/(R)-17-Heptacosanolide/1H/
- FID for publication/(R)-17-Heptacosanolide/1H/acqu
- FID for publication/(R)-17-Heptacosanolide/1H/acqus
- FID for publication/(R)-17-Heptacosanolide/1H/audita.txt
- FID for publication/(R)-17-Heptacosanolide/1H/fid
- FID for publication/(R)-17-Heptacosanolide/1H/format.temp
- FID for publication/(R)-17-Heptacosanolide/1H/fq1list
- FID for publication/(R)-17-Heptacosanolide/1H/orig
- FID for publication/(R)-17-Heptacosanolide/1H/pdata/
- FID for publication/(R)-17-Heptacosanolide/1H/pdata/1/
- FID for publication/(R)-17-Heptacosanolide/1H/pdata/1/auditp.txt
- FID for publication/(R)-17-Heptacosanolide/1H/pdata/1/intrng
- FID for publication/(R)-17-Heptacosanolide/1H/pdata/1/outd
- FID for publication/(R)-17-Heptacosanolide/1H/pdata/1/peaklist.xml
- FID for publication/(R)-17-Heptacosanolide/1H/pdata/1/peakrng
- FID for publication/(R)-17-Heptacosanolide/1H/pdata/1/peaks
- FID for publication/(R)-17-Heptacosanolide/1H/pdata/1/proc
- FID for publication/(R)-17-Heptacosanolide/1H/pdata/1/procs
- FID for publication/(R)-17-Heptacosanolide/1H/pdata/1/title
- FID for publication/(R)-17-Heptacosanolide/1H/pdata/700/
- FID for publication/(R)-17-Heptacosanolide/1H/pdata/700/1r
- FID for publication/(R)-17-Heptacosanolide/1H/pdata/700/auditp.txt
- FID for publication/(R)-17-Heptacosanolide/1H/pdata/700/outd
- FID for publication/(R)-17-Heptacosanolide/1H/pdata/700/proc
- FID for publication/(R)-17-Heptacosanolide/1H/pdata/700/procs
- FID for publication/(R)-17-Heptacosanolide/1H/precom.output
- FID for publication/(R)-17-Heptacosanolide/1H/prosol_History
- FID for publication/(R)-17-Heptacosanolide/1H/pulseprogram
- FID for publication/(R)-17-Heptacosanolide/1H/scon2
- FID for publication/(R)-17-Heptacosanolide/1H/shimvalues
- FID for publication/(R)-17-Heptacosanolide/1H/specpar
- FID for publication/(R)-17-Heptacosanolide/1H/stanprogram10924
- FID for publication/(R)-17-Heptacosanolide/1H/uxnmr.info
- FID for publication/(R)-17-Heptacosanolide/1H/uxnmr.par
- FID for publication/(R)-17-Heptacosanolide/1H/vtc_pid_settings
- FID for publication/(R)-17-Hexacosanolide/
- FID for publication/(R)-17-Hexacosanolide/13C/
- FID for publication/(R)-17-Hexacosanolide/13C/acqu
- FID for publication/(R)-17-Hexacosanolide/13C/acqus
- FID for publication/(R)-17-Hexacosanolide/13C/audita.txt
- FID for publication/(R)-17-Hexacosanolide/13C/cpdprg2
- FID for publication/(R)-17-Hexacosanolide/13C/fid
- FID for publication/(R)-17-Hexacosanolide/13C/format.temp
- FID for publication/(R)-17-Hexacosanolide/13C/fq1list
- FID for publication/(R)-17-Hexacosanolide/13C/pdata/
- FID for publication/(R)-17-Hexacosanolide/13C/pdata/1/
- FID for publication/(R)-17-Hexacosanolide/13C/pdata/1/auditp.txt
- FID for publication/(R)-17-Hexacosanolide/13C/pdata/1/intrng
- FID for publication/(R)-17-Hexacosanolide/13C/pdata/1/outd
- FID for publication/(R)-17-Hexacosanolide/13C/pdata/1/peaklist.xml
- FID for publication/(R)-17-Hexacosanolide/13C/pdata/1/peakrng
- FID for publication/(R)-17-Hexacosanolide/13C/pdata/1/peaks
- FID for publication/(R)-17-Hexacosanolide/13C/pdata/1/proc
- FID for publication/(R)-17-Hexacosanolide/13C/pdata/1/procs
- FID for publication/(R)-17-Hexacosanolide/13C/pdata/1/title
- FID for publication/(R)-17-Hexacosanolide/13C/pdata/700/
- FID for publication/(R)-17-Hexacosanolide/13C/pdata/700/1r
- FID for publication/(R)-17-Hexacosanolide/13C/pdata/700/auditp.txt
- FID for publication/(R)-17-Hexacosanolide/13C/pdata/700/outd
- FID for publication/(R)-17-Hexacosanolide/13C/pdata/700/proc
- FID for publication/(R)-17-Hexacosanolide/13C/pdata/700/procs
- FID for publication/(R)-17-Hexacosanolide/13C/pdata/701/
- FID for publication/(R)-17-Hexacosanolide/13C/pdata/701/1r
- FID for publication/(R)-17-Hexacosanolide/13C/pdata/701/auditp.txt
- FID for publication/(R)-17-Hexacosanolide/13C/pdata/701/outd
- FID for publication/(R)-17-Hexacosanolide/13C/pdata/701/proc
- FID for publication/(R)-17-Hexacosanolide/13C/pdata/701/procs
- FID for publication/(R)-17-Hexacosanolide/13C/precom.output
- FID for publication/(R)-17-Hexacosanolide/13C/prosol_History
- FID for publication/(R)-17-Hexacosanolide/13C/pulseprogram
- FID for publication/(R)-17-Hexacosanolide/13C/scon2
- FID for publication/(R)-17-Hexacosanolide/13C/shimvalues
- FID for publication/(R)-17-Hexacosanolide/13C/specpar
- FID for publication/(R)-17-Hexacosanolide/13C/stanprogram3660
- FID for publication/(R)-17-Hexacosanolide/13C/uxnmr.info
- FID for publication/(R)-17-Hexacosanolide/13C/uxnmr.par
- FID for publication/(R)-17-Hexacosanolide/13C/vtc_pid_settings
- FID for publication/(R)-17-Hexacosanolide/13C DEPT/
- FID for publication/(R)-17-Hexacosanolide/13C DEPT/acqu
- FID for publication/(R)-17-Hexacosanolide/13C DEPT/acqus
- FID for publication/(R)-17-Hexacosanolide/13C DEPT/audita.txt
- FID for publication/(R)-17-Hexacosanolide/13C DEPT/cpdprg2
- FID for publication/(R)-17-Hexacosanolide/13C DEPT/fid
- FID for publication/(R)-17-Hexacosanolide/13C DEPT/format.temp
- FID for publication/(R)-17-Hexacosanolide/13C DEPT/fq1list
- FID for publication/(R)-17-Hexacosanolide/13C DEPT/pdata/
- FID for publication/(R)-17-Hexacosanolide/13C DEPT/pdata/1/
- FID for publication/(R)-17-Hexacosanolide/13C DEPT/pdata/1/auditp.txt
- FID for publication/(R)-17-Hexacosanolide/13C DEPT/pdata/1/intrng
- FID for publication/(R)-17-Hexacosanolide/13C DEPT/pdata/1/outd
- FID for publication/(R)-17-Hexacosanolide/13C DEPT/pdata/1/peaklist.xml
- FID for publication/(R)-17-Hexacosanolide/13C DEPT/pdata/1/peakrng
- FID for publication/(R)-17-Hexacosanolide/13C DEPT/pdata/1/peaks
- FID for publication/(R)-17-Hexacosanolide/13C DEPT/pdata/1/proc
- FID for publication/(R)-17-Hexacosanolide/13C DEPT/pdata/1/procs
- FID for publication/(R)-17-Hexacosanolide/13C DEPT/pdata/1/title
- FID for publication/(R)-17-Hexacosanolide/13C DEPT/pdata/700/
- FID for publication/(R)-17-Hexacosanolide/13C DEPT/pdata/700/1r
- FID for publication/(R)-17-Hexacosanolide/13C DEPT/pdata/700/auditp.txt
- FID for publication/(R)-17-Hexacosanolide/13C DEPT/pdata/700/outd
- FID for publication/(R)-17-Hexacosanolide/13C DEPT/pdata/700/proc
- FID for publication/(R)-17-Hexacosanolide/13C DEPT/pdata/700/procs
- FID for publication/(R)-17-Hexacosanolide/13C DEPT/pdata/701/
- FID for publication/(R)-17-Hexacosanolide/13C DEPT/pdata/701/1r
- FID for publication/(R)-17-Hexacosanolide/13C DEPT/pdata/701/auditp.txt
- FID for publication/(R)-17-Hexacosanolide/13C DEPT/pdata/701/outd
- FID for publication/(R)-17-Hexacosanolide/13C DEPT/pdata/701/proc
- FID for publication/(R)-17-Hexacosanolide/13C DEPT/pdata/701/procs
- FID for publication/(R)-17-Hexacosanolide/13C DEPT/precom.output
- FID for publication/(R)-17-Hexacosanolide/13C DEPT/prosol_History
- FID for publication/(R)-17-Hexacosanolide/13C DEPT/pulseprogram
- FID for publication/(R)-17-Hexacosanolide/13C DEPT/scon2
- FID for publication/(R)-17-Hexacosanolide/13C DEPT/shimvalues
- FID for publication/(R)-17-Hexacosanolide/13C DEPT/specpar
- FID for publication/(R)-17-Hexacosanolide/13C DEPT/spnam5
- FID for publication/(R)-17-Hexacosanolide/13C DEPT/stanprogram3660
- FID for publication/(R)-17-Hexacosanolide/13C DEPT/uxnmr.info
- FID for publication/(R)-17-Hexacosanolide/13C DEPT/uxnmr.par
- FID for publication/(R)-17-Hexacosanolide/13C DEPT/vtc_pid_settings
- FID for publication/(R)-17-Hexacosanolide/1H/
- FID for publication/(R)-17-Hexacosanolide/1H/acqu
- FID for publication/(R)-17-Hexacosanolide/1H/acqus
- FID for publication/(R)-17-Hexacosanolide/1H/audita.txt
- FID for publication/(R)-17-Hexacosanolide/1H/fid
- FID for publication/(R)-17-Hexacosanolide/1H/format.temp
- FID for publication/(R)-17-Hexacosanolide/1H/fq1list
- FID for publication/(R)-17-Hexacosanolide/1H/orig
- FID for publication/(R)-17-Hexacosanolide/1H/pdata/
- FID for publication/(R)-17-Hexacosanolide/1H/pdata/1/
- FID for publication/(R)-17-Hexacosanolide/1H/pdata/1/auditp.txt
- FID for publication/(R)-17-Hexacosanolide/1H/pdata/1/intrng
- FID for publication/(R)-17-Hexacosanolide/1H/pdata/1/outd
- FID for publication/(R)-17-Hexacosanolide/1H/pdata/1/peaklist.xml
- FID for publication/(R)-17-Hexacosanolide/1H/pdata/1/peakrng
- FID for publication/(R)-17-Hexacosanolide/1H/pdata/1/peaks
- FID for publication/(R)-17-Hexacosanolide/1H/pdata/1/proc
- FID for publication/(R)-17-Hexacosanolide/1H/pdata/1/procs
- FID for publication/(R)-17-Hexacosanolide/1H/pdata/1/title
- FID for publication/(R)-17-Hexacosanolide/1H/pdata/700/
- FID for publication/(R)-17-Hexacosanolide/1H/pdata/700/1r
- FID for publication/(R)-17-Hexacosanolide/1H/pdata/700/auditp.txt
- FID for publication/(R)-17-Hexacosanolide/1H/pdata/700/outd
- FID for publication/(R)-17-Hexacosanolide/1H/pdata/700/proc
- FID for publication/(R)-17-Hexacosanolide/1H/pdata/700/procs
- FID for publication/(R)-17-Hexacosanolide/1H/precom.output
- FID for publication/(R)-17-Hexacosanolide/1H/prosol_History
- FID for publication/(R)-17-Hexacosanolide/1H/pulseprogram
- FID for publication/(R)-17-Hexacosanolide/1H/scon2
- FID for publication/(R)-17-Hexacosanolide/1H/shimvalues
- FID for publication/(R)-17-Hexacosanolide/1H/specpar
- FID for publication/(R)-17-Hexacosanolide/1H/stanprogram3660
- FID for publication/(R)-17-Hexacosanolide/1H/uxnmr.info
- FID for publication/(R)-17-Hexacosanolide/1H/uxnmr.par
- FID for publication/(R)-17-Hexacosanolide/1H/vtc_pid_settings
- FID for publication/(R)-17-Tricosanolide/
- FID for publication/(R)-17-Tricosanolide/13C/
- FID for publication/(R)-17-Tricosanolide/13C/acqu
- FID for publication/(R)-17-Tricosanolide/13C/acqus
- FID for publication/(R)-17-Tricosanolide/13C/audita.txt
- FID for publication/(R)-17-Tricosanolide/13C/cpdprg2
- FID for publication/(R)-17-Tricosanolide/13C/fid
- FID for publication/(R)-17-Tricosanolide/13C/format.temp
- FID for publication/(R)-17-Tricosanolide/13C/fq1list
- FID for publication/(R)-17-Tricosanolide/13C/pdata/
- FID for publication/(R)-17-Tricosanolide/13C/pdata/1/
- FID for publication/(R)-17-Tricosanolide/13C/pdata/1/auditp.txt
- FID for publication/(R)-17-Tricosanolide/13C/pdata/1/intrng
- FID for publication/(R)-17-Tricosanolide/13C/pdata/1/outd
- FID for publication/(R)-17-Tricosanolide/13C/pdata/1/peaklist.xml
- FID for publication/(R)-17-Tricosanolide/13C/pdata/1/peakrng
- FID for publication/(R)-17-Tricosanolide/13C/pdata/1/peaks
- FID for publication/(R)-17-Tricosanolide/13C/pdata/1/proc
- FID for publication/(R)-17-Tricosanolide/13C/pdata/1/procs
- FID for publication/(R)-17-Tricosanolide/13C/pdata/1/title
- FID for publication/(R)-17-Tricosanolide/13C/pdata/700/
- FID for publication/(R)-17-Tricosanolide/13C/pdata/700/1r
- FID for publication/(R)-17-Tricosanolide/13C/pdata/700/auditp.txt
- FID for publication/(R)-17-Tricosanolide/13C/pdata/700/outd
- FID for publication/(R)-17-Tricosanolide/13C/pdata/700/proc
- FID for publication/(R)-17-Tricosanolide/13C/pdata/700/procs
- FID for publication/(R)-17-Tricosanolide/13C/pdata/701/
- FID for publication/(R)-17-Tricosanolide/13C/pdata/701/1r
- FID for publication/(R)-17-Tricosanolide/13C/pdata/701/auditp.txt
- FID for publication/(R)-17-Tricosanolide/13C/pdata/701/outd
- FID for publication/(R)-17-Tricosanolide/13C/pdata/701/proc
- FID for publication/(R)-17-Tricosanolide/13C/pdata/701/procs
- FID for publication/(R)-17-Tricosanolide/13C/precom.output
- FID for publication/(R)-17-Tricosanolide/13C/prosol_History
- FID for publication/(R)-17-Tricosanolide/13C/pulseprogram
- FID for publication/(R)-17-Tricosanolide/13C/scon2
- FID for publication/(R)-17-Tricosanolide/13C/shimvalues
- FID for publication/(R)-17-Tricosanolide/13C/specpar
- FID for publication/(R)-17-Tricosanolide/13C/stanprogram6396
- FID for publication/(R)-17-Tricosanolide/13C/uxnmr.info
- FID for publication/(R)-17-Tricosanolide/13C/uxnmr.par
- FID for publication/(R)-17-Tricosanolide/13C/vtc_pid_settings
- FID for publication/(R)-17-Tricosanolide/13C DEPT/
- FID for publication/(R)-17-Tricosanolide/13C DEPT/acqu
- FID for publication/(R)-17-Tricosanolide/13C DEPT/acqus
- FID for publication/(R)-17-Tricosanolide/13C DEPT/audita.txt
- FID for publication/(R)-17-Tricosanolide/13C DEPT/cpdprg2
- FID for publication/(R)-17-Tricosanolide/13C DEPT/fid
- FID for publication/(R)-17-Tricosanolide/13C DEPT/format.temp
- FID for publication/(R)-17-Tricosanolide/13C DEPT/fq1list
- FID for publication/(R)-17-Tricosanolide/13C DEPT/pdata/
- FID for publication/(R)-17-Tricosanolide/13C DEPT/pdata/1/
- FID for publication/(R)-17-Tricosanolide/13C DEPT/pdata/1/auditp.txt
- FID for publication/(R)-17-Tricosanolide/13C DEPT/pdata/1/intrng
- FID for publication/(R)-17-Tricosanolide/13C DEPT/pdata/1/outd
- FID for publication/(R)-17-Tricosanolide/13C DEPT/pdata/1/peaklist.xml
- FID for publication/(R)-17-Tricosanolide/13C DEPT/pdata/1/peakrng
- FID for publication/(R)-17-Tricosanolide/13C DEPT/pdata/1/peaks
- FID for publication/(R)-17-Tricosanolide/13C DEPT/pdata/1/proc
- FID for publication/(R)-17-Tricosanolide/13C DEPT/pdata/1/procs
- FID for publication/(R)-17-Tricosanolide/13C DEPT/pdata/1/title
[truncated: 1,698 more entries]
