# Supplementary material for: Large Macrocyclic Lactones as Specific Cuticular Lipids of Eueides Butterflies
Source: J Nat Prod. 2026 Mar 24;89(4):1276–86. doi: 10.1021/acs.jnatprod.6c00128 (PMC13122645; doi:10.1021/acs.jnatprod.6c00128)
Supplement: Supplementary file 1 [file np6c00128_si_001.zip › FID for publication/(R)-17-Heptacosanolide/13C/audita.txt]

##TITLE= Audit trail, TopSpin 3.6.1
##JCAMPDX= 5.01
##ORIGIN= Bruker BioSpin GmbH
##OWNER= nmrusers
$$ D:/u/data/oms/nmr/oms-240223-184624_oz/2/audita.txt
##AUDIT TRAIL=  $$ (NUMBER, WHEN, WHO, WHERE, PROCESS, VERSION, WHAT)
(   1,<2024-02-24 00:14:45.378 +0100>,<nmrusers>,<nmr17>,<go4>,<TopSpin 3.6.1>,
      <created by zg
	started at 2024-02-24 00:04:05.184 +0100,
	POWCHK enabled, PULCHK disabled,
       configuration hash MD5:
       A5 2E 8E DD 91 A2 8B A2 A9 F2 47 FA 93 E8 5B A7
       data hash MD5: 96K
       48 29 8E 86 97 38 B1 A6 CE DD 66 86 BC 27 50 EF>)
(   2,<2024-02-24 00:14:45.425 +0100>,<nmrusers>,<nmr17>,<audit>,<TopSpin 3.6.1>,
      <user comment:
       ICON-NMR User ID: oms
       data hash MD5: 96K
       48 29 8E 86 97 38 B1 A6 CE DD 66 86 BC 27 50 EF>)
##END=

$$ hash MD5
$$ BE 2F 3E 6C A5 86 60 4F 5B EE 20 B8 24 CA DE 9B
