# Supplementary material for: Large Macrocyclic Lactones as Specific Cuticular Lipids of Eueides Butterflies
Source: J Nat Prod. 2026 Mar 24;89(4):1276–86. doi: 10.1021/acs.jnatprod.6c00128 (PMC13122645; doi:10.1021/acs.jnatprod.6c00128)
Supplement: Supplementary file 1 [file np6c00128_si_001.zip › FID for publication/(R)-17-Heptacosanolide/13C/fq1list]

O 300.261201
-9000000
-8937500
-8875000
-8812500
-8750000
-8687500
-8625000
-8562500
-8500000
-8437500
-8375000
-8312500
-8250000
-8187500
-8125000
-8062500
-8000000
-7937500
-7875000
-7812500
-7750000
-7687500
-7625000
-7562500
-7500000
-7437500
-7375000
-7312500
-7250000
-7187500
-7125000
-7062500
-7000000
-6937500
-6875000
-6812500
-6750000
-6687500
-6625000
-6562500
-6500000
-6437500
-6375000
-6312500
-6250000
-6187500
-6125000
-6062500
-6000000
-5937500
-5875000
-5812500
-5750000
-5687500
-5625000
-5562500
-5500000
-5437500
-5375000
-5312500
-5250000
-5187500
-5125000
-5062500
-5000000
-4937500
-4875000
-4812500
-4750000
-4687500
-4625000
-4562500
-4500000
-4437500
-4375000
-4312500
-4250000
-4187500
-4125000
-4062500
-4000000
-3937500
-3875000
-3812500
-3750000
-3687500
-3625000
-3562500
-3500000
-3437500
-3375000
-3312500
-3250000
-3187500
-3125000
-3062500
-3000000
-2937500
-2875000
-2812500
-2750000
-2687500
-2625000
-2562500
-2500000
-2437500
-2375000
-2312500
-2250000
-2187500
-2125000
-2062500
-2000000
-1937500
-1875000
-1812500
-1750000
-1687500
-1625000
-1562500
-1500000
-1437500
-1375000
-1312500
-1250000
-1187500
-1125000
-1062500
-1000000
 -992157
 -984314
 -976471
 -968627
 -960784
 -952941
 -945098
 -937255
 -929412
 -921569
 -913725
 -905882
 -898039
 -890196
 -882353
 -874510
 -866667
 -858824
 -850980
 -843137
 -835294
 -827451
 -819608
 -811765
 -803922
 -796078
 -788235
 -780392
 -772549
 -764706
 -756863
 -749020
 -741176
 -733333
 -725490
 -717647
 -709804
 -701961
 -694118
 -686275
 -678431
 -670588
 -662745
 -654902
 -647059
 -639216
 -631373
 -623529
 -615686
 -607843
 -600000
 -592157
 -584314
 -576471
 -568627
 -560784
 -552941
 -545098
 -537255
 -529412
 -521569
 -513725
 -505882
 -498039
 -490196
 -482353
 -474510
 -466667
 -458824
 -450980
 -443137
 -435294
 -427451
 -419608
 -411765
 -403922
 -396078
 -388235
 -380392
 -372549
 -364706
 -356863
 -349020
 -341176
 -333333
 -325490
 -317647
 -309804
 -301961
 -294118
 -286275
 -278431
 -270588
 -262745
 -254902
 -247059
 -239216
 -231373
 -223529
 -215686
 -207843
 -200000
 -192157
 -184314
 -176471
 -168627
 -160784
 -152941
 -145098
 -137255
 -129412
 -121569
 -113725
 -105882
  -98039
  -90196
  -82353
  -74510
  -66667
  -58824
  -50980
  -43137
  -35294
  -27451
  -19608
  -11765
   -3922
    3922
   11765
   19608
   27451
   35294
   43137
   50980
   58824
   66667
   74510
   82353
   90196
   98039
  105882
  113725
  121569
  129412
  137255
  145098
  152941
  160784
  168627
  176471
  184314
  192157
  200000
  207843
  215686
  223529
  231373
  239216
  247059
  254902
  262745
  270588
  278431
  286275
  294118
  301961
  309804
  317647
  325490
  333333
  341176
  349020
  356863
  364706
  372549
  380392
  388235
  396078
  403922
  411765
  419608
  427451
  435294
  443137
  450980
  458824
  466667
  474510
  482353
  490196
  498039
  505882
  513725
  521569
  529412
  537255
  545098
  552941
  560784
  568627
  576471
  584314
  592157
  600000
  607843
  615686
  623529
  631373
  639216
  647059
  654902
  662745
  670588
  678431
  686275
  694118
  701961
  709804
  717647
  725490
  733333
  741176
  749020
  756863
  764706
  772549
  780392
  788235
  796078
  803922
  811765
  819608
  827451
  835294
  843137
  850980
  858824
  866667
  874510
  882353
  890196
  898039
  905882
  913725
  921569
  929412
  937255
  945098
  952941
  960784
  968627
  976471
  984314
  992157
 1000000
 1062500
 1125000
 1187500
 1250000
 1312500
 1375000
 1437500
 1500000
 1562500
 1625000
 1687500
 1750000
 1812500
 1875000
 1937500
 2000000
 2062500
 2125000
 2187500
 2250000
 2312500
 2375000
 2437500
 2500000
 2562500
 2625000
 2687500
 2750000
 2812500
 2875000
 2937500
 3000000
 3062500
 3125000
 3187500
 3250000
 3312500
 3375000
 3437500
 3500000
 3562500
 3625000
 3687500
 3750000
 3812500
 3875000
 3937500
 4000000
 4062500
 4125000
 4187500
 4250000
 4312500
 4375000
 4437500
 4500000
 4562500
 4625000
 4687500
 4750000
 4812500
 4875000
 4937500
 5000000
 5062500
 5125000
 5187500
 5250000
 5312500
 5375000
 5437500
 5500000
 5562500
 5625000
 5687500
 5750000
 5812500
 5875000
 5937500
 6000000
 6062500
 6125000
 6187500
 6250000
 6312500
 6375000
 6437500
 6500000
 6562500
 6625000
 6687500
 6750000
 6812500
 6875000
 6937500
 7000000
 7062500
 7125000
 7187500
 7250000
 7312500
 7375000
 7437500
 7500000
 7562500
 7625000
 7687500
 7750000
 7812500
 7875000
 7937500
 8000000
 8062500
 8125000
 8187500
 8250000
 8312500
 8375000
 8437500
 8500000
 8562500
 8625000
 8687500
 8750000
 8812500
 8875000
 8937500
 9000000
