# Supplementary material for: Large Macrocyclic Lactones as Specific Cuticular Lipids of Eueides Butterflies
Source: J Nat Prod. 2026 Mar 24;89(4):1276–86. doi: 10.1021/acs.jnatprod.6c00128 (PMC13122645; doi:10.1021/acs.jnatprod.6c00128)
Supplement: Supplementary file 1 [file np6c00128_si_001.zip › FID for publication/(R)-17-Heptacosanolide/13C/pdata/1/intrng]

P 0
238.474925   238.191717
237.042926   236.488475
225.387492   224.837030
218.889647   218.450873
173.907328   173.316978
158.255061   157.688644
148.474388   147.911960
77.672211   77.249392
77.245403   76.834551
76.830562   76.312011
74.305617   73.950609
35.083205   34.792019
34.452966   33.659184
32.035720   31.429414
29.817917   29.395098
29.391109   29.115878
28.912446   28.617271
28.533505   27.863378
27.588147   26.331657
26.128226   25.872939
25.593719   24.903647
24.756059   24.460884
22.841409   22.550223
14.229471   13.938284
