# Supplementary material for: Large Macrocyclic Lactones as Specific Cuticular Lipids of Eueides Butterflies
Source: J Nat Prod. 2026 Mar 24;89(4):1276–86. doi: 10.1021/acs.jnatprod.6c00128 (PMC13122645; doi:10.1021/acs.jnatprod.6c00128)
Supplement: Supplementary file 1 [file np6c00128_si_001.zip › FID for publication/(R)-17-Heptacosanolide/13C/pdata/1/peaklist.xml]

<?xml version="1.0" encoding="UTF-8"?>
<PeakList>
  <PeakList1D>
    <PeakList1DHeader creator="nmrusers" date="2024-02-24T00:14:46.408+01:00" expNo="2" name="oms-240223-184624_oz" owner="" procNo="1" source="D:/u/data/oms/nmr">
      <PeakPickDetails>F1=241.669998ppm, F2=-19.743608ppm, MI=0.00cm, MAXI=10000.00cm, PC=1.400
      </PeakPickDetails>
    </PeakList1DHeader>
    <Peak1D F1="173.728378" intensity="5.038918e+000" type="0"/>
    <Peak1D F1="77.431183" intensity="4.156799e+001" type="0"/>
    <Peak1D F1="77.007988" intensity="4.276273e+001" type="0"/>
    <Peak1D F1="76.584747" intensity="4.138625e+001" type="0"/>
    <Peak1D F1="74.117920" intensity="7.374702e+000" type="0"/>
    <Peak1D F1="34.945354" intensity="7.191960e+000" type="0"/>
    <Peak1D F1="34.320522" intensity="6.412129e+000" type="0"/>
    <Peak1D F1="34.056900" intensity="6.511670e+000" type="0"/>
    <Peak1D F1="31.906673" intensity="9.366446e+000" type="0"/>
    <Peak1D F1="29.599962" intensity="1.055289e+001" type="0"/>
    <Peak1D F1="29.578133" intensity="1.141589e+001" type="0"/>
    <Peak1D F1="29.547640" intensity="1.350000e+001" type="0"/>
    <Peak1D F1="29.328253" intensity="9.231773e+000" type="0"/>
    <Peak1D F1="28.762211" intensity="6.993991e+000" type="0"/>
    <Peak1D F1="28.395594" intensity="7.056818e+000" type="0"/>
    <Peak1D F1="28.233749" intensity="7.669704e+000" type="0"/>
    <Peak1D F1="28.045462" intensity="6.875480e+000" type="0"/>
    <Peak1D F1="27.424885" intensity="7.156303e+000" type="0"/>
    <Peak1D F1="27.104528" intensity="1.060532e+001" type="0"/>
    <Peak1D F1="27.027744" intensity="6.963469e+000" type="0"/>
    <Peak1D F1="26.885828" intensity="6.949038e+000" type="0"/>
    <Peak1D F1="26.479307" intensity="6.972863e+000" type="0"/>
    <Peak1D F1="26.001097" intensity="6.948100e+000" type="0"/>
    <Peak1D F1="25.422604" intensity="7.498289e+000" type="0"/>
    <Peak1D F1="25.135904" intensity="7.361857e+000" type="0"/>
    <Peak1D F1="24.595961" intensity="7.389357e+000" type="0"/>
    <Peak1D F1="22.681887" intensity="9.629826e+000" type="0"/>
    <Peak1D F1="14.110896" intensity="9.340341e+000" type="0"/>
  </PeakList1D>
</PeakList>
