# Supplementary material for: Large Macrocyclic Lactones as Specific Cuticular Lipids of Eueides Butterflies
Source: J Nat Prod. 2026 Mar 24;89(4):1276–86. doi: 10.1021/acs.jnatprod.6c00128 (PMC13122645; doi:10.1021/acs.jnatprod.6c00128)
Supplement: Supplementary file 1 [file np6c00128_si_001.zip › FID for publication/(R)-17-Heptacosanolide/13C/pdata/1/peakrng]

P    #regions in PPM
# 2024-02-24 00:14:46 +0100  nmrusers@nmr17
# low field   high field   mi   maxi
  241.669998168945  -19.7436077475283  0.000  10000.000  # for region 1
