# Supplementary material for: Large Macrocyclic Lactones as Specific Cuticular Lipids of Eueides Butterflies
Source: J Nat Prod. 2026 Mar 24;89(4):1276–86. doi: 10.1021/acs.jnatprod.6c00128 (PMC13122645; doi:10.1021/acs.jnatprod.6c00128)
Supplement: Supplementary file 1 [file np6c00128_si_001.zip › FID for publication/(R)-17-Heptacosanolide/13C/pdata/700/auditp.txt]

##TITLE= Audit trail, TopSpin 3.6.1
##JCAMPDX= 5.01
##ORIGIN= Bruker BioSpin GmbH
##OWNER= nmrusers
$$ D:/u/data/oms/nmr/oms-240223-184624_oz/2/pdata/700/auditp.txt
##AUDIT TRAIL=  $$ (NUMBER, WHEN, WHO, WHERE, PROCESS, VERSION, WHAT)
(   1,<2024-02-24 00:03:15.764 +0100>,<nmrusers>,<nmr17>,<go4>,<TopSpin 3.6.1>,
      <13C wobble curve at 75.5088 MHz
       data hash MD5: 512
       E6 F7 F4 A2 7E 2C 97 4C 3D 1B 10 F0 5F F6 24 C2>)
##END=

$$ hash MD5
$$ 49 B4 3C DD 1F A3 EB 95 25 EC F6 45 7C DC 09 5B
