# Supplementary material for: Large Macrocyclic Lactones as Specific Cuticular Lipids of Eueides Butterflies
Source: J Nat Prod. 2026 Mar 24;89(4):1276–86. doi: 10.1021/acs.jnatprod.6c00128 (PMC13122645; doi:10.1021/acs.jnatprod.6c00128)
Supplement: Supplementary file 1 [file np6c00128_si_001.zip › FID for publication/(R)-17-Heptacosanolide/13C/specpar]

##TITLE= Parameter file, TopSpin 3.6.1
##JCAMPDX= 5.0
##DATATYPE= Parameter Values
##NPOINTS= 6518	$$ modification sequence number
##ORIGIN= Bruker BioSpin GmbH
##OWNER= nmrsu
$$ 2023-07-18 08:49:03.373 +0200  nmrsu@nmr17
$$ C:/Bruker/TopSpin3.6.1/conf/instr/AVIIIHD300N/specpar
$$ process C:\Bruker\TopSpin3.6.1\prog\mod\hconfserver.exe
##$ANCIEN= (0..7)
0 0 0 0 0 0 0 0
##$BF1= 100.13
##$BF2= 100.13
##$BF3= 100.13
##$DEC= 1
##$DECB= 1
##$DEF19F= yes
##$DEFRSEL= yes
##$HPMOD= (0..7)
0 0 0 0 0 0 0 0
##$HPPRECH= (0..15)
-1 -1 -1 -1 -1 -1 -1 -1 -1 -1 -1 -1 -1 -1 -1 -1
##$HPSELECT= no
##$LOCSW19F= -1
##$LOCSW2H= -1
##$NUC1= 1
##$NUC2= 0
##$NUC3= 0
##$NUC4= 0
##$NUC5= 0
##$NUC6= 0
##$NUC7= 0
##$NUC8= 0
##$NUCARR= (0..123)
300.26 300.26 46.091738163 320.269248332 228.734993338 44.186519824 116.692436872
42.191973714 32.258907511 96.33534 75.500438 21.697739424 30.436616 40.704617
282.526668 23.70341317 79.42447494 18.380821251 78.238324833 59.653215
121.547461 23.0479576 29.419201563 24.488379885 14.01125157 7.690574393
20.207585075 72.938399542 16.92726 16.931773 29.936849803 78.977232 16.97218449
74.432105967 9.721752223 71.242912392 26.831386733 79.61535923 85.284928602
18.786676688 72.06646552 91.56940343 10.474014619 51.412360796 57.264125
15.666732077 75.227080348 81.089770947 11.55280376 28.989931852 98.24643518
13.012733937 14.713334515 27.913064375 73.492148042 19.567722008 19.978384607
67.583499648 13.827426393 15.497526559 9.567625762 13.74019786 12.153981329
13.972698186 63.701600248 66.637227255 65.654115963 65.794859835 98.241315747
106.989420873 111.968852 71.8539505 38.911344964 78.577267329 94.731336399
60.074477464 83.502864484 24.753197195 39.382527969 29.829200588 33.367677613
39.61720518 42.413649667 91.939612 16.36417 10.088736 12.520842 10.328944
74.644636 32.968548 9.217982 12.100478 72.182504 10.328944 14.472532 64.075484
8.647488 24.891554 52.543416196 14.4755346 34.2416504 24.4141406 12.0314182
7.5575442 35.99997296 12.509993606 67.63236396 68.31395416 6.852927061
23.31639004 5.1584668 5.6178646 64.546243638 5.1914954 53.779034137 19.851939116
171.51812032 173.201491979 62.81619 48.249644149 5.52898764 10.899438 100
100
##$NUCOFFS= (0..127)
<13C> <1H> <31P> <19F> <11B> <> <> <> <> <> <> <> <> <> <> <> <> <> <>
<> <> <> <> <> <> <> <> <> <> <> <> <> <> <> <> <> <> <> <> <> <> <> <>
<> <> <> <> <> <> <> <> <> <> <> <> <> <> <> <> <> <> <> <> <> <> <> <>
<> <> <> <> <> <> <> <> <> <> <> <> <> <> <> <> <> <> <> <> <> <> <> <>
<> <> <> <> <> <> <> <> <> <> <> <> <> <> <> <> <> <> <> <> <> <> <> <>
<> <> <> <> <> <> <> <> <> <> <> <> <>
##$OBS= 1
##$OFFS= (0..127)
0 0 0 0 0 0 0 0 0 0 0 0 0 0 0 0 0 0 0 0 0 0 0 0 0 0 0 0 0 0 0 0 0 0 0 0
0 0 0 0 0 0 0 0 0 0 0 0 0 0 0 0 0 0 0 0 0 0 0 0 0 0 0 0 0 0 0 0 0 0 0 0
0 0 0 0 0 0 0 0 0 0 0 0 0 0 0 0 0 0 0 0 0 0 0 0 0 0 0 0 0 0 0 0 0 0 0 0
0 0 0 0 0 0 0 0 0 0 0 0 0 0 0 0 0 0 0 0
##$OFFSF= (0..7)
0 0 0 0 0 0 0 0
##$OFFSH= (0..7)
0 0 0 0 0 0 0 0
##$OFFSX= (0..7)
0 0 0 0 0 0 0 0
##$OFFSXAS= (0..7)
0 0 0 0 0 0 0 0
##$OFSF1= 0
##$OFSF2= 0
##$OFSH1= 0
##$OFSH2= 0
##$OFSH3= 0
##$OFSX1= 0
##$OFSX2= 0
##$OFSY= 0
##$PACOIL= (0..15)
0 0 0 0 0 0 0 0 0 0 0 0 0 0 0 0
##$PRECHAN= (0..15)
-1 2 0 1 -1 -1 -1 -1 -1 -1 -1 -1 -1 -1 -1 -1
##$RECPRE= (0..15)
-1 0 -1 -1 -1 -1 -1 -1 -1 -1 -1 -1 -1 -1 -1 -1
##$RECPRFX= (0..15)
1 0 0 0 0 0 0 0 0 0 0 0 0 0 0 0
##$RECSEL= (0..15)
0 0 1 0 0 0 0 0 0 0 0 0 0 0 0 0
##$SELREC= (0..9)
0 0 0 0 0 0 0 0 0 0
##$SFO1= 300.261854
##$SFO2= 300.261854
##$SFO3= 300.261854
##$SFO4= 300.261854
##$SFO5= 300.261854
##$SFO6= 300.261854
##$SFO7= 300.261854
##$SFO8= 300.261854
##$TY= (0..123)
0 0 0 0 0 0 0 0 0 0 0 0 0 0 0 0 0 0 0 0 0 0 0 0 0 0 0 0 0 0 0 0 0 0 0 0
0 0 0 0 0 0 0 0 0 0 0 0 0 0 0 0 0 0 0 0 0 0 0 0 0 0 0 0 0 0 0 0 0 0 0 0
0 0 0 0 0 0 0 0 0 0 0 0 0 0 0 0 0 0 0 0 0 0 0 0 0 0 0 0 0 0 0 0 0 0 0 0
0 0 0 0 0 0 0 0 0 0 0 0 0 0 0 0
##END=
