# Supplementary material for: Large Macrocyclic Lactones as Specific Cuticular Lipids of Eueides Butterflies
Source: J Nat Prod. 2026 Mar 24;89(4):1276–86. doi: 10.1021/acs.jnatprod.6c00128 (PMC13122645; doi:10.1021/acs.jnatprod.6c00128)
Supplement: Supplementary file 1 [file np6c00128_si_001.zip › FID for publication/(R)-17-Heptacosanolide/13C DEPT/pdata/1/auditp.txt]

##TITLE= Audit trail, TopSpin 3.6.1
##JCAMPDX= 5.01
##ORIGIN= Bruker BioSpin GmbH
##OWNER= nmrusers
$$ D:/u/data/oms/nmr/oms-240223-184624_oz/3/pdata/1/auditp.txt
##AUDIT TRAIL=  $$ (NUMBER, WHEN, WHO, WHERE, PROCESS, VERSION, WHAT)
(   1,<2024-02-24 00:20:58.016 +0100>,<nmrusers>,<nmr17>,<go4>,<TopSpin 3.6.1>,
      <created by zg
	started at 2024-02-24 00:15:47.139 +0100,
	POWCHK enabled, PULCHK disabled,
       configuration hash MD5:
       A5 2E 8E DD 91 A2 8B A2 A9 F2 47 FA 93 E8 5B A7
       data hash MD5: 96K
       9F 2E BB 48 D6 63 13 32 B8 C1 BB BC 50 F0 DC B1>)
(   2,<2024-02-24 00:20:58.079 +0100>,<nmrusers>,<nmr17>,<audit>,<TopSpin 3.6.1>,
      <user comment:
       ICON-NMR User ID: oms
       data hash MD5: 96K
       9F 2E BB 48 D6 63 13 32 B8 C1 BB BC 50 F0 DC B1>)
(   3,<2024-02-24 00:21:01.667 +0100>,<nmrusers>,<nmr17>,<proc1d>,<TopSpin 3.6.1>,
      <Start of raw data processing
       ef LB = 1 FT_mod = 6 PKNL = 1 SI = 64K 
       data hash MD5: 64K
       A2 25 F2 0E DF D1 7D BE C3 B4 63 CB 47 7B 20 DC>)
(   4,<2024-02-24 00:21:01.869 +0100>,<nmrusers>,<nmr17>,<proc1d>,<TopSpin 3.6.1>,
      <apk 
       data hash MD5: 64K
       C6 53 AC BF 00 88 D2 74 79 FD 32 F6 07 7E 8F 9E>)
(   5,<2024-02-24 00:21:01.963 +0100>,<nmrusers>,<nmr17>,<proc1d>,<TopSpin 3.6.1>,
      <abs ABSG = 5 
       data hash MD5: 64K
       AF A3 87 8F CC 98 2E B5 8E 89 C7 7E 6C 2E CC 42>)
##END=

$$ hash MD5
$$ E3 67 C4 0A D7 7D 98 E6 24 FF 71 3B C0 FA BA 67
