# Supplementary material for: Large Macrocyclic Lactones as Specific Cuticular Lipids of Eueides Butterflies
Source: J Nat Prod. 2026 Mar 24;89(4):1276–86. doi: 10.1021/acs.jnatprod.6c00128 (PMC13122645; doi:10.1021/acs.jnatprod.6c00128)
Supplement: Supplementary file 1 [file np6c00128_si_001.zip › FID for publication/(R)-17-Heptacosanolide/13C DEPT/pdata/1/intrng]

P 0
235.952208   235.688944
233.881992   233.630694
231.807787   231.536545
231.277270   231.021983
230.643042   230.359833
229.378575   229.095366
227.065039   226.797785
225.250109   225.002800
215.940121   215.696801
212.402007   212.146720
209.310644   209.047379
205.265944   204.978747
203.263539   203.008252
202.617345   202.358069
189.761264   189.486033
185.365546   185.090315
183.319263   182.780767
181.612033   181.340791
174.180795   173.889609
173.710110   173.438868
170.889990   170.243795
163.295209   162.996045
161.819333   161.560057
159.362198   159.098934
154.810914   154.511750
150.024288   149.776979
134.332131   133.941223
130.829916   130.359231
129.641237   129.381962
126.569819   126.306554
119.796743   119.469656
118.384688   118.121423
114.974217   114.698986
114.204367   113.937114
110.195568   109.944270
108.767558   108.480360
107.275726   107.008473
105.049945   104.766736
102.572866   102.305612
94.068626   93.805362
89.441554   89.174301
88.304730   88.041466
80.374886   79.840379
79.226096   78.970809
74.930099   74.646890
73.518044   73.262757
70.961188   70.693934
61.196470   60.917250
56.892495   56.629231
49.225915   48.958662
47.805883   47.534641
46.326017   46.082697
44.814241   44.542999
43.434097   43.150889
41.810633   41.467592
40.669821   40.406556
35.767517   35.500264
35.141267   34.866036
34.503050   33.960566
32.089793   31.778662
29.832101   29.233773
28.974497   27.917450
27.602331   26.804560
26.672927   26.377752
26.238142   25.037497
24.798165   24.514957
23.549654   23.266445
22.855593   22.600306
19.385289   19.114047
16.680845   16.417581
9.504894   9.241630
-2.190429   -2.912412
-6.314906   -6.578170
-8.197645   -8.476865
-11.037710   -11.292997
-15.325730   -15.604950
-16.151423   -16.410698
-18.345293   -18.784067
