# Supplementary material for: Large Macrocyclic Lactones as Specific Cuticular Lipids of Eueides Butterflies
Source: J Nat Prod. 2026 Mar 24;89(4):1276–86. doi: 10.1021/acs.jnatprod.6c00128 (PMC13122645; doi:10.1021/acs.jnatprod.6c00128)
Supplement: Supplementary file 1 [file np6c00128_si_001.zip › FID for publication/(R)-17-Heptacosanolide/13C DEPT/pdata/1/peaklist.xml]

<?xml version="1.0" encoding="UTF-8"?>
<PeakList>
  <PeakList1D>
    <PeakList1DHeader creator="nmrusers" date="2024-02-24T00:21:02.057+01:00" expNo="3" name="oms-240223-184624_oz" owner="" procNo="1" source="D:/u/data/oms/nmr">
      <PeakPickDetails>F1=241.720093ppm, F2=-19.693525ppm, MI=0.00cm, MAXI=10000.00cm, PC=1.400
      </PeakPickDetails>
    </PeakList1DHeader>
    <Peak1D F1="114.086571" intensity="2.287369e+000" type="0"/>
    <Peak1D F1="74.168182" intensity="-9.633454e+000" type="0"/>
    <Peak1D F1="34.995987" intensity="1.175712e+001" type="0"/>
    <Peak1D F1="34.370670" intensity="9.745638e+000" type="0"/>
    <Peak1D F1="34.106907" intensity="9.592979e+000" type="0"/>
    <Peak1D F1="31.956804" intensity="7.809460e+000" type="0"/>
    <Peak1D F1="29.650171" intensity="1.003755e+001" type="0"/>
    <Peak1D F1="29.628046" intensity="1.114845e+001" type="0"/>
    <Peak1D F1="29.597897" intensity="1.350000e+001" type="0"/>
    <Peak1D F1="29.378757" intensity="8.642193e+000" type="0"/>
    <Peak1D F1="28.812948" intensity="7.634376e+000" type="0"/>
    <Peak1D F1="28.445320" intensity="9.335196e+000" type="0"/>
    <Peak1D F1="28.284082" intensity="7.932755e+000" type="0"/>
    <Peak1D F1="28.095779" intensity="8.196443e+000" type="0"/>
    <Peak1D F1="27.475559" intensity="8.225602e+000" type="0"/>
    <Peak1D F1="27.153351" intensity="1.129119e+001" type="0"/>
    <Peak1D F1="27.077686" intensity="9.057058e+000" type="0"/>
    <Peak1D F1="26.936239" intensity="7.287727e+000" type="0"/>
    <Peak1D F1="26.529345" intensity="8.587742e+000" type="0"/>
    <Peak1D F1="26.050463" intensity="8.144954e+000" type="0"/>
    <Peak1D F1="25.473015" intensity="8.530400e+000" type="0"/>
    <Peak1D F1="25.186939" intensity="1.131184e+001" type="0"/>
    <Peak1D F1="24.646620" intensity="7.622891e+000" type="0"/>
    <Peak1D F1="22.732281" intensity="7.933389e+000" type="0"/>
    <Peak1D F1="14.161493" intensity="-1.010399e+001" type="0"/>
  </PeakList1D>
</PeakList>
