# Supplementary material for: Large Macrocyclic Lactones as Specific Cuticular Lipids of Eueides Butterflies
Source: J Nat Prod. 2026 Mar 24;89(4):1276–86. doi: 10.1021/acs.jnatprod.6c00128 (PMC13122645; doi:10.1021/acs.jnatprod.6c00128)
Supplement: Supplementary file 1 [file np6c00128_si_001.zip › FID for publication/(R)-17-Heptacosanolide/13C DEPT/pdata/700/auditp.txt]

##TITLE= Audit trail, TopSpin 3.6.1
##JCAMPDX= 5.01
##ORIGIN= Bruker BioSpin GmbH
##OWNER= nmrusers
$$ D:/u/data/oms/nmr/oms-240223-184624_oz/3/pdata/700/auditp.txt
##AUDIT TRAIL=  $$ (NUMBER, WHEN, WHO, WHERE, PROCESS, VERSION, WHAT)
(   1,<2024-02-24 00:15:06.782 +0100>,<nmrusers>,<nmr17>,<go4>,<TopSpin 3.6.1>,
      <13C wobble curve at 75.5088 MHz
       data hash MD5: 512
       39 E2 5B 7F 87 E8 F9 12 EF 88 BC B0 54 B7 A8 18>)
##END=

$$ hash MD5
$$ 67 E3 1E E3 6C C8 6A 1F 64 23 E3 92 DC AD 08 38
