# Supplementary material for: Large Macrocyclic Lactones as Specific Cuticular Lipids of Eueides Butterflies
Source: J Nat Prod. 2026 Mar 24;89(4):1276–86. doi: 10.1021/acs.jnatprod.6c00128 (PMC13122645; doi:10.1021/acs.jnatprod.6c00128)
Supplement: Supplementary file 1 [file np6c00128_si_001.zip › FID for publication/(R)-17-Heptacosanolide/13C DEPT/pdata/700/outd]

##TITLE= Parameter file, TopSpin 3.6.1
##JCAMPDX= 5.0
##DATATYPE= Parameter Values
##NPOINTS= 1	$$ modification sequence number
##ORIGIN= Bruker BioSpin GmbH
##OWNER= nmrusers
$$ 2024-02-24 00:15:06.766 +0100  nmrusers@nmr17
$$ D:/u/data/oms/nmr/oms-240223-184624_oz/3/pdata/700/outd
$$ process C:\Bruker\TopSpin3.6.1\prog\mod\go4.exe
##$CURPLOT= <>
##$CURPRIN= <>
##$DFORMAT= <>
##$LAYOUT= <>
##$LFORMAT= <>
##$PFORMAT= <>
##END=
