# Supplementary material for: Large Macrocyclic Lactones as Specific Cuticular Lipids of Eueides Butterflies
Source: J Nat Prod. 2026 Mar 24;89(4):1276–86. doi: 10.1021/acs.jnatprod.6c00128 (PMC13122645; doi:10.1021/acs.jnatprod.6c00128)
Supplement: Supplementary file 1 [file np6c00128_si_001.zip › FID for publication/(R)-17-Heptacosanolide/1H/pdata/1/auditp.txt]

##TITLE= Audit trail, TopSpin 3.6.1
##JCAMPDX= 5.01
##ORIGIN= Bruker BioSpin GmbH
##OWNER= nmrusers
$$ D:/u/data/oms/nmr/oms-240223-184624_oz/1/pdata/1/auditp.txt
##AUDIT TRAIL=  $$ (NUMBER, WHEN, WHO, WHERE, PROCESS, VERSION, WHAT)
(   1,<2024-02-24 00:02:55.406 +0100>,<nmrusers>,<nmr17>,<go4>,<TopSpin 3.6.1>,
      <created by zg
	started at 2024-02-24 00:00:43.585 +0100,
	POWCHK enabled, PULCHK disabled,
       configuration hash MD5:
       A5 2E 8E DD 91 A2 8B A2 A9 F2 47 FA 93 E8 5B A7
       data hash MD5: 48K
       14 1E 31 7B 03 FE 50 23 A3 CA E9 EE 13 6B DF C1>)
(   2,<2024-02-24 00:02:55.468 +0100>,<nmrusers>,<nmr17>,<audit>,<TopSpin 3.6.1>,
      <user comment:
       ICON-NMR User ID: oms
       data hash MD5: 48K
       14 1E 31 7B 03 FE 50 23 A3 CA E9 EE 13 6B DF C1>)
(   3,<2024-02-24 00:02:56.061 +0100>,<nmrusers>,<nmr17>,<proc1d>,<TopSpin 3.6.1>,
      <Start of raw data processing
       em LB = 0 SI = 32K 
       data hash MD5: 32K
       D7 A3 35 6B 69 1B 12 18 FB 0F 88 0B E3 82 BC 2E>)
(   4,<2024-02-24 00:02:56.092 +0100>,<nmrusers>,<nmr17>,<proc1d>,<TopSpin 3.6.1>,
      <ft FT_mod = 6 PKNL = 1 SI = 32K 
       data hash MD5: 32K
       76 55 E5 E5 BC 81 12 EB 24 CF 86 46 52 64 54 77>)
(   5,<2024-02-24 00:02:56.248 +0100>,<nmrusers>,<nmr17>,<proc1d>,<TopSpin 3.6.1>,
      <apk 
       data hash MD5: 32K
       2D 97 5D 54 62 2E 5C 34 63 2C 2B E4 0D 0B E7 61>)
(   6,<2024-02-24 00:02:56.357 +0100>,<nmrusers>,<nmr17>,<proc1d>,<TopSpin 3.6.1>,
      <abs ABSG = 5 
       data hash MD5: 32K
       D7 D3 8F 65 53 62 27 67 85 09 81 8A 71 E5 61 27>)
##END=

$$ hash MD5
$$ 72 C4 E4 9D D9 F5 E8 B7 66 F5 C2 51 4A D2 43 2E
