# Supplementary material for: Large Macrocyclic Lactones as Specific Cuticular Lipids of Eueides Butterflies
Source: J Nat Prod. 2026 Mar 24;89(4):1276–86. doi: 10.1021/acs.jnatprod.6c00128 (PMC13122645; doi:10.1021/acs.jnatprod.6c00128)
Supplement: Supplementary file 1 [file np6c00128_si_001.zip › FID for publication/(R)-17-Heptacosanolide/1H/pdata/1/peaklist.xml]

<?xml version="1.0" encoding="UTF-8"?>
<PeakList>
  <PeakList1D>
    <PeakList1DHeader creator="nmrusers" date="2024-02-24T00:02:56.404+01:00" expNo="1" name="oms-240223-184624_oz" owner="" procNo="1" source="D:/u/data/oms/nmr">
      <PeakPickDetails>F1=16.461920ppm, F2=-4.198420ppm, MI=0.00cm, MAXI=10000.00cm, PC=1.000
      </PeakPickDetails>
    </PeakList1DHeader>
    <Peak1D F1="16.137487" intensity="5.224249e-003" type="0"/>
    <Peak1D F1="7.607516" intensity="1.835540e-002" type="0"/>
    <Peak1D F1="7.523102" intensity="6.069023e-003" type="0"/>
    <Peak1D F1="7.362771" intensity="5.323040e-003" type="0"/>
    <Peak1D F1="7.347675" intensity="5.481626e-003" type="0"/>
    <Peak1D F1="7.277791" intensity="1.086009e-002" type="0"/>
    <Peak1D F1="7.275134" intensity="1.167597e-002" type="0"/>
    <Peak1D F1="7.272618" intensity="1.829542e-002" type="0"/>
    <Peak1D F1="7.270226" intensity="2.547407e-002" type="0"/>
    <Peak1D F1="7.267620" intensity="4.020327e-002" type="0"/>
    <Peak1D F1="7.264896" intensity="9.136212e-002" type="0"/>
    <Peak1D F1="7.261753" intensity="3.098948e+000" type="0"/>
    <Peak1D F1="7.256650" intensity="2.286046e-002" type="0"/>
    <Peak1D F1="7.254041" intensity="1.022979e-002" type="0"/>
    <Peak1D F1="7.251405" intensity="7.945985e-003" type="0"/>
    <Peak1D F1="7.246396" intensity="6.272140e-003" type="0"/>
    <Peak1D F1="7.238768" intensity="5.833935e-003" type="0"/>
    <Peak1D F1="7.143471" intensity="8.069147e-003" type="0"/>
    <Peak1D F1="7.135396" intensity="6.299215e-003" type="0"/>
    <Peak1D F1="7.115008" intensity="9.416373e-003" type="0"/>
    <Peak1D F1="7.101366" intensity="6.733931e-003" type="0"/>
    <Peak1D F1="6.910860" intensity="1.928496e-002" type="0"/>
    <Peak1D F1="6.844596" intensity="6.837798e-003" type="0"/>
    <Peak1D F1="6.812882" intensity="8.067049e-003" type="0"/>
    <Peak1D F1="5.338335" intensity="6.532012e-003" type="0"/>
    <Peak1D F1="5.279577" intensity="6.451902e-003" type="0"/>
    <Peak1D F1="5.269297" intensity="1.149191e-002" type="0"/>
    <Peak1D F1="4.964423" intensity="8.086772e-003" type="0"/>
    <Peak1D F1="4.936464" intensity="1.453164e-001" type="0"/>
    <Peak1D F1="4.917045" intensity="3.891567e-001" type="0"/>
    <Peak1D F1="4.896218" intensity="4.782296e-001" type="0"/>
    <Peak1D F1="4.873844" intensity="3.838550e-001" type="0"/>
    <Peak1D F1="4.854000" intensity="1.543038e-001" type="0"/>
    <Peak1D F1="4.845667" intensity="3.850419e-002" type="0"/>
    <Peak1D F1="4.832543" intensity="1.109901e-002" type="0"/>
    <Peak1D F1="4.824361" intensity="1.367468e-002" type="0"/>
    <Peak1D F1="3.649589" intensity="6.949914e-003" type="0"/>
    <Peak1D F1="3.461120" intensity="5.401632e-003" type="0"/>
    <Peak1D F1="3.442513" intensity="6.577713e-003" type="0"/>
    <Peak1D F1="2.495838" intensity="5.637630e-003" type="0"/>
    <Peak1D F1="2.402632" intensity="5.567190e-003" type="0"/>
    <Peak1D F1="2.394388" intensity="6.968074e-003" type="0"/>
    <Peak1D F1="2.376732" intensity="1.119011e-001" type="0"/>
    <Peak1D F1="2.352307" intensity="2.151017e-001" type="0"/>
    <Peak1D F1="2.328225" intensity="6.664875e-001" type="0"/>
    <Peak1D F1="2.304081" intensity="1.243473e+000" type="0"/>
    <Peak1D F1="2.284612" intensity="1.386098e+000" type="0"/>
    <Peak1D F1="2.279047" intensity="7.611727e-001" type="0"/>
    <Peak1D F1="2.261550" intensity="7.364852e-001" type="0"/>
    <Peak1D F1="2.250327" intensity="1.118208e-001" type="0"/>
    <Peak1D F1="2.236266" intensity="2.560636e-001" type="0"/>
    <Peak1D F1="2.213255" intensity="1.273863e-001" type="0"/>
    <Peak1D F1="2.193341" intensity="7.111142e-003" type="0"/>
    <Peak1D F1="2.089817" intensity="7.673215e-003" type="0"/>
    <Peak1D F1="2.064002" intensity="8.091634e-003" type="0"/>
    <Peak1D F1="2.044641" intensity="8.553426e-003" type="0"/>
    <Peak1D F1="2.034955" intensity="4.997317e-002" type="0"/>
    <Peak1D F1="1.999927" intensity="1.405058e-002" type="0"/>
    <Peak1D F1="1.770238" intensity="2.206607e-002" type="0"/>
    <Peak1D F1="1.744392" intensity="9.017151e-002" type="0"/>
    <Peak1D F1="1.720826" intensity="1.602174e-001" type="0"/>
    <Peak1D F1="1.697505" intensity="2.409692e-001" type="0"/>
    <Peak1D F1="1.673597" intensity="2.842313e-001" type="0"/>
    <Peak1D F1="1.648838" intensity="2.172452e-001" type="0"/>
    <Peak1D F1="1.634220" intensity="2.489804e-001" type="0"/>
    <Peak1D F1="1.611190" intensity="3.811261e-001" type="0"/>
    <Peak1D F1="1.587383" intensity="3.985368e-001" type="0"/>
    <Peak1D F1="1.568163" intensity="6.094033e-001" type="0"/>
    <Peak1D F1="1.531819" intensity="8.982168e-001" type="0"/>
    <Peak1D F1="1.509669" intensity="1.005970e+000" type="0"/>
    <Peak1D F1="1.489459" intensity="6.893249e-001" type="0"/>
    <Peak1D F1="1.441897" intensity="1.500047e-001" type="0"/>
    <Peak1D F1="1.426639" intensity="1.190376e-001" type="0"/>
    <Peak1D F1="1.415477" intensity="1.335750e-001" type="0"/>
    <Peak1D F1="1.306033" intensity="7.023018e+000" type="0"/>
    <Peak1D F1="1.288601" intensity="9.237360e+000" type="0"/>
    <Peak1D F1="1.251852" intensity="1.500000e+001" type="0"/>
    <Peak1D F1="1.200289" intensity="2.515144e-001" type="0"/>
    <Peak1D F1="1.096306" intensity="5.933614e-002" type="0"/>
    <Peak1D F1="1.083330" intensity="7.316252e-002" type="0"/>
    <Peak1D F1="1.062022" intensity="5.798569e-002" type="0"/>
    <Peak1D F1="1.011699" intensity="3.193801e-002" type="0"/>
    <Peak1D F1="0.977680" intensity="1.892762e-002" type="0"/>
    <Peak1D F1="0.899911" intensity="1.232091e+000" type="0"/>
    <Peak1D F1="0.878185" intensity="4.837973e+000" type="0"/>
    <Peak1D F1="0.855090" intensity="1.471546e+000" type="0"/>
    <Peak1D F1="0.743231" intensity="1.029915e-002" type="0"/>
    <Peak1D F1="0.716206" intensity="8.317388e-003" type="0"/>
    <Peak1D F1="0.690800" intensity="1.289024e-002" type="0"/>
    <Peak1D F1="0.669099" intensity="3.251171e-002" type="0"/>
    <Peak1D F1="0.645688" intensity="1.494594e-002" type="0"/>
    <Peak1D F1="0.550218" intensity="6.169446e-003" type="0"/>
    <Peak1D F1="0.526034" intensity="6.047367e-003" type="0"/>
    <Peak1D F1="0.477756" intensity="5.546317e-003" type="0"/>
    <Peak1D F1="0.462991" intensity="5.491542e-003" type="0"/>
    <Peak1D F1="0.367930" intensity="5.374759e-003" type="0"/>
    <Peak1D F1="0.263956" intensity="8.830201e-003" type="0"/>
    <Peak1D F1="0.235521" intensity="5.363068e-003" type="0"/>
    <Peak1D F1="0.228064" intensity="5.300628e-003" type="0"/>
    <Peak1D F1="0.213358" intensity="6.265322e-003" type="0"/>
    <Peak1D F1="0.195130" intensity="1.723762e-002" type="0"/>
    <Peak1D F1="0.133276" intensity="7.766313e-003" type="0"/>
    <Peak1D F1="0.098022" intensity="6.114827e-003" type="0"/>
    <Peak1D F1="0.092845" intensity="6.565949e-003" type="0"/>
    <Peak1D F1="0.090523" intensity="6.882727e-003" type="0"/>
    <Peak1D F1="0.086378" intensity="4.185507e-002" type="0"/>
    <Peak1D F1="0.081099" intensity="6.806601e-002" type="0"/>
    <Peak1D F1="0.068993" intensity="2.251853e+000" type="0"/>
    <Peak1D F1="0.056592" intensity="6.102797e-002" type="0"/>
    <Peak1D F1="0.053249" intensity="1.040658e-002" type="0"/>
    <Peak1D F1="0.050480" intensity="7.974857e-003" type="0"/>
    <Peak1D F1="0.044838" intensity="2.135106e-002" type="0"/>
    <Peak1D F1="0.037833" intensity="6.979890e-003" type="0"/>
    <Peak1D F1="0.035596" intensity="7.388586e-003" type="0"/>
    <Peak1D F1="0.032937" intensity="9.587669e-003" type="0"/>
    <Peak1D F1="0.030553" intensity="1.179333e-002" type="0"/>
    <Peak1D F1="0.028038" intensity="9.618013e-003" type="0"/>
    <Peak1D F1="0.025441" intensity="1.127612e-002" type="0"/>
    <Peak1D F1="0.023081" intensity="1.328261e-002" type="0"/>
    <Peak1D F1="0.020444" intensity="1.402471e-002" type="0"/>
    <Peak1D F1="0.018007" intensity="1.914120e-002" type="0"/>
    <Peak1D F1="0.015466" intensity="2.676518e-002" type="0"/>
    <Peak1D F1="0.012952" intensity="3.576103e-002" type="0"/>
    <Peak1D F1="0.010591" intensity="1.591453e-001" type="0"/>
    <Peak1D F1="0.007935" intensity="5.972318e-002" type="0"/>
    <Peak1D F1="0.005382" intensity="9.261911e-002" type="0"/>
    <Peak1D F1="0.002838" intensity="2.493512e-001" type="0"/>
    <Peak1D F1="-0.000316" intensity="4.757601e+000" type="0"/>
    <Peak1D F1="-0.003237" intensity="1.518060e-001" type="0"/>
    <Peak1D F1="-0.005626" intensity="5.543237e-002" type="0"/>
    <Peak1D F1="-0.008335" intensity="3.400808e-002" type="0"/>
    <Peak1D F1="-0.011235" intensity="1.345630e-001" type="0"/>
    <Peak1D F1="-0.015683" intensity="1.616742e-002" type="0"/>
    <Peak1D F1="-0.018286" intensity="1.533768e-002" type="0"/>
    <Peak1D F1="-0.020767" intensity="1.140664e-002" type="0"/>
    <Peak1D F1="-0.023226" intensity="1.295281e-002" type="0"/>
    <Peak1D F1="-0.025897" intensity="1.080403e-002" type="0"/>
    <Peak1D F1="-0.028453" intensity="8.869670e-003" type="0"/>
    <Peak1D F1="-0.030949" intensity="9.080922e-003" type="0"/>
    <Peak1D F1="-0.035773" intensity="8.224767e-003" type="0"/>
    <Peak1D F1="-0.038203" intensity="8.887223e-003" type="0"/>
    <Peak1D F1="-0.040666" intensity="7.022878e-003" type="0"/>
    <Peak1D F1="-0.043140" intensity="7.617998e-003" type="0"/>
    <Peak1D F1="-0.048212" intensity="7.552261e-003" type="0"/>
    <Peak1D F1="-0.066396" intensity="6.516306e-003" type="0"/>
    <Peak1D F1="-0.128357" intensity="9.542153e-003" type="0"/>
    <Peak1D F1="-0.198623" intensity="1.492111e-002" type="0"/>
  </PeakList1D>
</PeakList>
