# Supplementary material for: Large Macrocyclic Lactones as Specific Cuticular Lipids of Eueides Butterflies
Source: J Nat Prod. 2026 Mar 24;89(4):1276–86. doi: 10.1021/acs.jnatprod.6c00128 (PMC13122645; doi:10.1021/acs.jnatprod.6c00128)
Supplement: Supplementary file 1 [file np6c00128_si_001.zip › FID for publication/(R)-17-Heptacosanolide/1H/pdata/1/title]

no. of the sticker on the nmr tube 992
color of the label blue
workgroup Schulz
OSP131 Hydrierung Anas
proton.ibk_35 CDCl3 {D:\u} oms 38
