# Supplementary material for: Large Macrocyclic Lactones as Specific Cuticular Lipids of Eueides Butterflies
Source: J Nat Prod. 2026 Mar 24;89(4):1276–86. doi: 10.1021/acs.jnatprod.6c00128 (PMC13122645; doi:10.1021/acs.jnatprod.6c00128)
Supplement: Supplementary file 1 [file np6c00128_si_001.zip › FID for publication/(R)-17-Hexacosanolide/13C/pdata/1/auditp.txt]

##TITLE= Audit trail, TopSpin 3.6.1
##JCAMPDX= 5.01
##ORIGIN= Bruker BioSpin GmbH
##OWNER= nmrusers
$$ D:/u/data/oms/nmr/oms-230922-181009_oz/2/pdata/1/auditp.txt
##AUDIT TRAIL=  $$ (NUMBER, WHEN, WHO, WHERE, PROCESS, VERSION, WHAT)
(   1,<2023-09-22 18:42:22.030 +0200>,<nmrusers>,<nmr17>,<go4>,<TopSpin 3.6.1>,
      <created by zg
	started at 2023-09-22 18:31:42.023 +0200,
	POWCHK enabled, PULCHK disabled,
       configuration hash MD5:
       A5 2E 8E DD 91 A2 8B A2 A9 F2 47 FA 93 E8 5B A7
       data hash MD5: 96K
       17 33 77 47 A4 0B F6 92 CF 30 AC 2F F5 36 70 55>)
(   2,<2023-09-22 18:42:22.093 +0200>,<nmrusers>,<nmr17>,<audit>,<TopSpin 3.6.1>,
      <user comment:
       ICON-NMR User ID: oms
       data hash MD5: 96K
       17 33 77 47 A4 0B F6 92 CF 30 AC 2F F5 36 70 55>)
(   3,<2023-09-22 18:42:22.732 +0200>,<nmrusers>,<nmr17>,<proc1d>,<TopSpin 3.6.1>,
      <Start of raw data processing
       ef LB = 1 FT_mod = 6 PKNL = 1 SI = 64K 
       data hash MD5: 64K
       EB B4 85 77 B2 37 37 F8 5D 42 33 6C 9D 85 96 F3>)
(   4,<2023-09-22 18:42:22.966 +0200>,<nmrusers>,<nmr17>,<proc1d>,<TopSpin 3.6.1>,
      <apk 
       data hash MD5: 64K
       10 7E 08 B9 EA 84 E5 05 BF FC E5 E2 F5 89 27 82>)
(   5,<2023-09-22 18:42:23.075 +0200>,<nmrusers>,<nmr17>,<proc1d>,<TopSpin 3.6.1>,
      <abs ABSG = 5 
       data hash MD5: 64K
       FA A5 8E 84 01 04 95 63 8A 97 F7 5F 3F 22 1C CE>)
##END=

$$ hash MD5
$$ E0 61 52 0F D2 5F 0B F1 7D B6 9C 39 41 E2 37 A3
