# Supplementary material for: Large Macrocyclic Lactones as Specific Cuticular Lipids of Eueides Butterflies
Source: J Nat Prod. 2026 Mar 24;89(4):1276–86. doi: 10.1021/acs.jnatprod.6c00128 (PMC13122645; doi:10.1021/acs.jnatprod.6c00128)
Supplement: Supplementary file 1 [file np6c00128_si_001.zip › FID for publication/(R)-17-Hexacosanolide/13C/pdata/1/intrng]

P 0
239.600979   238.966751
173.848692   173.581439
77.629530   77.190756
77.186767   76.763949
76.759960   76.313208
74.282881   73.919895
35.084402   34.609729
34.478096   33.907690
32.044895   31.665954
29.723381   28.969487
28.909655   28.582569
28.538691   27.856597
27.661143   27.278213
27.274224   26.691851
26.679885   25.802337
25.551039   24.972655
24.725346   24.458092
22.846595   22.459676
14.266568   13.923526
