# Supplementary material for: Large Macrocyclic Lactones as Specific Cuticular Lipids of Eueides Butterflies
Source: J Nat Prod. 2026 Mar 24;89(4):1276–86. doi: 10.1021/acs.jnatprod.6c00128 (PMC13122645; doi:10.1021/acs.jnatprod.6c00128)
Supplement: Supplementary file 1 [file np6c00128_si_001.zip › FID for publication/(R)-17-Hexacosanolide/13C/pdata/1/outd]

##TITLE= Parameter file, TopSpin 3.6.1
##JCAMPDX= 5.0
##DATATYPE= Parameter Values
##NPOINTS= 2	$$ modification sequence number
##ORIGIN= Bruker BioSpin GmbH
##OWNER= nmrusers
$$ 2023-09-22 18:42:23.122 +0200  nmrusers@nmr17
$$ D:/u/data/oms/nmr/oms-230922-181009_oz/2/pdata/1/outd
$$ process C:\Bruker\TopSpin3.6.1\prog\au\bin\user\proc_1d_pp.i2.exe
##$CURPLOT= <A4>
##$CURPRIN= <peaklist.xml>
##$DFORMAT= <normdp>
##$LAYOUT= <+/1D_X_ibk.xwp>
##$LFORMAT= <normlp>
##$PFORMAT= <normpl>
##END=
