# Supplementary material for: Large Macrocyclic Lactones as Specific Cuticular Lipids of Eueides Butterflies
Source: J Nat Prod. 2026 Mar 24;89(4):1276–86. doi: 10.1021/acs.jnatprod.6c00128 (PMC13122645; doi:10.1021/acs.jnatprod.6c00128)
Supplement: Supplementary file 1 [file np6c00128_si_001.zip › FID for publication/(R)-17-Hexacosanolide/13C/pdata/1/peaklist.xml]

<?xml version="1.0" encoding="UTF-8"?>
<PeakList>
  <PeakList1D>
    <PeakList1DHeader creator="nmrusers" date="2023-09-22T18:42:23.153+02:00" expNo="2" name="oms-230922-181009_oz" owner="" procNo="1" source="D:/u/data/oms/nmr">
      <PeakPickDetails>F1=241.667206ppm, F2=-19.746399ppm, MI=0.00cm, MAXI=10000.00cm, PC=1.400
      </PeakPickDetails>
    </PeakList1DHeader>
    <Peak1D F1="173.719345" intensity="2.849105e+000" type="0"/>
    <Peak1D F1="77.431290" intensity="1.445688e+001" type="0"/>
    <Peak1D F1="77.008034" intensity="1.472615e+001" type="0"/>
    <Peak1D F1="76.584839" intensity="1.452881e+001" type="0"/>
    <Peak1D F1="74.110176" intensity="3.767717e+000" type="0"/>
    <Peak1D F1="74.066315" intensity="1.508698e+000" type="0"/>
    <Peak1D F1="34.935364" intensity="3.693174e+000" type="0"/>
    <Peak1D F1="34.754478" intensity="1.020879e+000" type="0"/>
    <Peak1D F1="34.315830" intensity="3.348524e+000" type="0"/>
    <Peak1D F1="34.159096" intensity="2.305301e+000" type="0"/>
    <Peak1D F1="34.053188" intensity="3.215863e+000" type="0"/>
    <Peak1D F1="31.884281" intensity="5.585199e+000" type="0"/>
    <Peak1D F1="29.537712" intensity="1.350000e+001" type="0"/>
    <Peak1D F1="29.465368" intensity="1.827717e+000" type="0"/>
    <Peak1D F1="29.300251" intensity="5.702764e+000" type="0"/>
    <Peak1D F1="29.239561" intensity="1.881583e+000" type="0"/>
    <Peak1D F1="29.193285" intensity="1.617228e+000" type="0"/>
    <Peak1D F1="28.758110" intensity="3.691378e+000" type="0"/>
    <Peak1D F1="28.389856" intensity="3.637595e+000" type="0"/>
    <Peak1D F1="28.229134" intensity="3.737839e+000" type="0"/>
    <Peak1D F1="28.041269" intensity="3.719284e+000" type="0"/>
    <Peak1D F1="27.419537" intensity="3.414225e+000" type="0"/>
    <Peak1D F1="27.098326" intensity="5.594791e+000" type="0"/>
    <Peak1D F1="27.022022" intensity="3.644903e+000" type="0"/>
    <Peak1D F1="26.880527" intensity="3.527830e+000" type="0"/>
    <Peak1D F1="26.473633" intensity="3.759827e+000" type="0"/>
    <Peak1D F1="25.995438" intensity="3.625099e+000" type="0"/>
    <Peak1D F1="25.419655" intensity="3.773546e+000" type="0"/>
    <Peak1D F1="25.316101" intensity="2.296000e+000" type="0"/>
    <Peak1D F1="25.196669" intensity="1.554713e+000" type="0"/>
    <Peak1D F1="25.130074" intensity="3.781345e+000" type="0"/>
    <Peak1D F1="24.592093" intensity="3.426794e+000" type="0"/>
    <Peak1D F1="22.669512" intensity="6.981510e+000" type="0"/>
    <Peak1D F1="14.096262" intensity="7.519536e+000" type="0"/>
  </PeakList1D>
</PeakList>
