# Supplementary material for: Large Macrocyclic Lactones as Specific Cuticular Lipids of Eueides Butterflies
Source: J Nat Prod. 2026 Mar 24;89(4):1276–86. doi: 10.1021/acs.jnatprod.6c00128 (PMC13122645; doi:10.1021/acs.jnatprod.6c00128)
Supplement: Supplementary file 1 [file np6c00128_si_001.zip › FID for publication/(R)-17-Hexacosanolide/13C/pdata/701/auditp.txt]

##TITLE= Audit trail, TopSpin 3.6.1
##JCAMPDX= 5.01
##ORIGIN= Bruker BioSpin GmbH
##OWNER= nmrusers
$$ D:/u/data/oms/nmr/oms-230922-181009_oz/2/pdata/701/auditp.txt
##AUDIT TRAIL=  $$ (NUMBER, WHEN, WHO, WHERE, PROCESS, VERSION, WHAT)
(   1,<2023-09-22 18:31:09.232 +0200>,<nmrusers>,<nmr17>,<go4>,<TopSpin 3.6.1>,
      <1H wobble curve at 300.261 MHz
       data hash MD5: 512
       C8 97 44 D7 85 8D 19 72 14 09 44 5F 1C 7E 8A 54>)
##END=

$$ hash MD5
$$ F9 3E 59 21 5A 59 55 93 D1 93 9E DE 15 34 C3 26
