# Supplementary material for: Large Macrocyclic Lactones as Specific Cuticular Lipids of Eueides Butterflies
Source: J Nat Prod. 2026 Mar 24;89(4):1276–86. doi: 10.1021/acs.jnatprod.6c00128 (PMC13122645; doi:10.1021/acs.jnatprod.6c00128)
Supplement: Supplementary file 1 [file np6c00128_si_001.zip › FID for publication/(R)-17-Hexacosanolide/13C DEPT/audita.txt]

##TITLE= Audit trail, TopSpin 3.6.1
##JCAMPDX= 5.01
##ORIGIN= Bruker BioSpin GmbH
##OWNER= nmrusers
$$ D:/u/data/oms/nmr/oms-230922-181009_oz/3/audita.txt
##AUDIT TRAIL=  $$ (NUMBER, WHEN, WHO, WHERE, PROCESS, VERSION, WHAT)
(   1,<2023-09-22 18:48:33.748 +0200>,<nmrusers>,<nmr17>,<go4>,<TopSpin 3.6.1>,
      <created by zg
	started at 2023-09-22 18:43:23.058 +0200,
	POWCHK enabled, PULCHK disabled,
       configuration hash MD5:
       A5 2E 8E DD 91 A2 8B A2 A9 F2 47 FA 93 E8 5B A7
       data hash MD5: 96K
       0C 48 67 8C F4 84 9C EC C0 0C 37 BE 40 48 7A 8A>)
(   2,<2023-09-22 18:48:33.810 +0200>,<nmrusers>,<nmr17>,<audit>,<TopSpin 3.6.1>,
      <user comment:
       ICON-NMR User ID: oms
       data hash MD5: 96K
       0C 48 67 8C F4 84 9C EC C0 0C 37 BE 40 48 7A 8A>)
##END=

$$ hash MD5
$$ 36 0F 90 93 2B 41 A9 75 3D C1 F2 D8 97 EF 18 75
