# Supplementary material for: Large Macrocyclic Lactones as Specific Cuticular Lipids of Eueides Butterflies
Source: J Nat Prod. 2026 Mar 24;89(4):1276–86. doi: 10.1021/acs.jnatprod.6c00128 (PMC13122645; doi:10.1021/acs.jnatprod.6c00128)
Supplement: Supplementary file 1 [file np6c00128_si_001.zip › FID for publication/(R)-17-Hexacosanolide/13C DEPT/pdata/1/auditp.txt]

##TITLE= Audit trail, TopSpin 3.6.1
##JCAMPDX= 5.01
##ORIGIN= Bruker BioSpin GmbH
##OWNER= nmrusers
$$ D:/u/data/oms/nmr/oms-230922-181009_oz/3/pdata/1/auditp.txt
##AUDIT TRAIL=  $$ (NUMBER, WHEN, WHO, WHERE, PROCESS, VERSION, WHAT)
(   1,<2023-09-22 18:48:33.748 +0200>,<nmrusers>,<nmr17>,<go4>,<TopSpin 3.6.1>,
      <created by zg
	started at 2023-09-22 18:43:23.058 +0200,
	POWCHK enabled, PULCHK disabled,
       configuration hash MD5:
       A5 2E 8E DD 91 A2 8B A2 A9 F2 47 FA 93 E8 5B A7
       data hash MD5: 96K
       0C 48 67 8C F4 84 9C EC C0 0C 37 BE 40 48 7A 8A>)
(   2,<2023-09-22 18:48:33.810 +0200>,<nmrusers>,<nmr17>,<audit>,<TopSpin 3.6.1>,
      <user comment:
       ICON-NMR User ID: oms
       data hash MD5: 96K
       0C 48 67 8C F4 84 9C EC C0 0C 37 BE 40 48 7A 8A>)
(   3,<2023-09-22 18:48:37.429 +0200>,<nmrusers>,<nmr17>,<proc1d>,<TopSpin 3.6.1>,
      <Start of raw data processing
       ef LB = 1 FT_mod = 6 PKNL = 1 SI = 64K 
       data hash MD5: 64K
       AC AC 2E E9 77 4C 3F 96 B7 DA B7 CF 4A 8B DD 42>)
(   4,<2023-09-22 18:48:37.632 +0200>,<nmrusers>,<nmr17>,<proc1d>,<TopSpin 3.6.1>,
      <apk 
       data hash MD5: 64K
       3E C0 3D 4C 5C 79 D4 0F E6 AA F4 34 AC 39 44 97>)
(   5,<2023-09-22 18:48:37.741 +0200>,<nmrusers>,<nmr17>,<proc1d>,<TopSpin 3.6.1>,
      <abs ABSG = 5 
       data hash MD5: 64K
       73 92 CF 7E E0 E8 79 3A FB D7 5E BA 82 C7 CF 5B>)
##END=

$$ hash MD5
$$ 83 1D 71 74 74 9C 30 3C 53 12 EC EE D8 E8 D7 C6
