# Supplementary material for: Large Macrocyclic Lactones as Specific Cuticular Lipids of Eueides Butterflies
Source: J Nat Prod. 2026 Mar 24;89(4):1276–86. doi: 10.1021/acs.jnatprod.6c00128 (PMC13122645; doi:10.1021/acs.jnatprod.6c00128)
Supplement: Supplementary file 1 [file np6c00128_si_001.zip › FID for publication/(R)-17-Hexacosanolide/13C DEPT/pdata/1/intrng]

P 0
208.353318   208.030221
207.587458   207.152673
198.935631   198.624500
170.658636   170.235817
82.257626   81.591487
35.157223   33.944611
32.093782   31.774673
29.772268   29.130062
28.954553   27.933406
27.642219   27.331089
27.327100   26.712816
26.708827   26.365786
26.186287   25.863190
25.707624   24.993619
24.826087   24.514957
22.903459   22.552440
17.805702   17.446705
