# Supplementary material for: Large Macrocyclic Lactones as Specific Cuticular Lipids of Eueides Butterflies
Source: J Nat Prod. 2026 Mar 24;89(4):1276–86. doi: 10.1021/acs.jnatprod.6c00128 (PMC13122645; doi:10.1021/acs.jnatprod.6c00128)
Supplement: Supplementary file 1 [file np6c00128_si_001.zip › FID for publication/(R)-17-Hexacosanolide/13C DEPT/pdata/1/peaklist.xml]

<?xml version="1.0" encoding="UTF-8"?>
<PeakList>
  <PeakList1D>
    <PeakList1DHeader creator="nmrusers" date="2023-09-22T18:48:37.835+02:00" expNo="3" name="oms-230922-181009_oz" owner="" procNo="1" source="D:/u/data/oms/nmr">
      <PeakPickDetails>F1=241.720093ppm, F2=-19.693525ppm, MI=0.00cm, MAXI=10000.00cm, PC=1.400
      </PeakPickDetails>
    </PeakList1DHeader>
    <Peak1D F1="74.163895" intensity="-5.531188e+000" type="0"/>
    <Peak1D F1="74.119316" intensity="-2.042053e+000" type="0"/>
    <Peak1D F1="34.988663" intensity="5.935014e+000" type="0"/>
    <Peak1D F1="34.807171" intensity="2.058986e+000" type="0"/>
    <Peak1D F1="34.369564" intensity="4.959274e+000" type="0"/>
    <Peak1D F1="34.211426" intensity="3.322975e+000" type="0"/>
    <Peak1D F1="34.106174" intensity="4.974537e+000" type="0"/>
    <Peak1D F1="31.937000" intensity="5.313489e+000" type="0"/>
    <Peak1D F1="29.591555" intensity="1.350000e+001" type="0"/>
    <Peak1D F1="29.518072" intensity="1.595987e+000" type="0"/>
    <Peak1D F1="29.354094" intensity="5.156579e+000" type="0"/>
    <Peak1D F1="29.292826" intensity="1.827045e+000" type="0"/>
    <Peak1D F1="28.810877" intensity="4.171785e+000" type="0"/>
    <Peak1D F1="28.443310" intensity="4.632658e+000" type="0"/>
    <Peak1D F1="28.281885" intensity="4.434785e+000" type="0"/>
    <Peak1D F1="28.094191" intensity="4.011656e+000" type="0"/>
    <Peak1D F1="27.472755" intensity="4.464476e+000" type="0"/>
    <Peak1D F1="27.151123" intensity="6.214441e+000" type="0"/>
    <Peak1D F1="27.075163" intensity="4.431430e+000" type="0"/>
    <Peak1D F1="26.933683" intensity="4.414935e+000" type="0"/>
    <Peak1D F1="26.526306" intensity="4.125236e+000" type="0"/>
    <Peak1D F1="26.048002" intensity="4.169702e+000" type="0"/>
    <Peak1D F1="25.473061" intensity="4.332355e+000" type="0"/>
    <Peak1D F1="25.369133" intensity="2.778926e+000" type="0"/>
    <Peak1D F1="25.249281" intensity="1.976757e+000" type="0"/>
    <Peak1D F1="25.183247" intensity="5.640739e+000" type="0"/>
    <Peak1D F1="24.645514" intensity="3.871654e+000" type="0"/>
    <Peak1D F1="22.723087" intensity="6.699584e+000" type="0"/>
    <Peak1D F1="14.149605" intensity="-8.039453e+000" type="0"/>
    <Peak1D F1="1.063651" intensity="-8.193021e-001" type="0"/>
  </PeakList1D>
</PeakList>
