# Supplementary material for: Large Macrocyclic Lactones as Specific Cuticular Lipids of Eueides Butterflies
Source: J Nat Prod. 2026 Mar 24;89(4):1276–86. doi: 10.1021/acs.jnatprod.6c00128 (PMC13122645; doi:10.1021/acs.jnatprod.6c00128)
Supplement: Supplementary file 1 [file np6c00128_si_001.zip › FID for publication/(R)-17-Hexacosanolide/13C DEPT/pdata/700/auditp.txt]

##TITLE= Audit trail, TopSpin 3.6.1
##JCAMPDX= 5.01
##ORIGIN= Bruker BioSpin GmbH
##OWNER= nmrusers
$$ D:/u/data/oms/nmr/oms-230922-181009_oz/3/pdata/700/auditp.txt
##AUDIT TRAIL=  $$ (NUMBER, WHEN, WHO, WHERE, PROCESS, VERSION, WHAT)
(   1,<2023-09-22 18:42:42.856 +0200>,<nmrusers>,<nmr17>,<go4>,<TopSpin 3.6.1>,
      <13C wobble curve at 75.5088 MHz
       data hash MD5: 512
       1F F2 24 EB 8F 8F 7A D6 A7 B8 A2 5C 13 49 1D 90>)
##END=

$$ hash MD5
$$ 01 99 24 C1 2B B3 C4 73 37 2A 7B 8E 8C 7B 44 7B
