# Supplementary material for: Large Macrocyclic Lactones as Specific Cuticular Lipids of Eueides Butterflies
Source: J Nat Prod. 2026 Mar 24;89(4):1276–86. doi: 10.1021/acs.jnatprod.6c00128 (PMC13122645; doi:10.1021/acs.jnatprod.6c00128)
Supplement: Supplementary file 1 [file np6c00128_si_001.zip › FID for publication/(R)-17-Hexacosanolide/1H/pdata/1/auditp.txt]

##TITLE= Audit trail, TopSpin 3.6.1
##JCAMPDX= 5.01
##ORIGIN= Bruker BioSpin GmbH
##OWNER= nmrusers
$$ D:/u/data/oms/nmr/oms-230922-181009_oz/1/pdata/1/auditp.txt
##AUDIT TRAIL=  $$ (NUMBER, WHEN, WHO, WHERE, PROCESS, VERSION, WHAT)
(   1,<2023-09-22 18:30:27.221 +0200>,<nmrusers>,<nmr17>,<go4>,<TopSpin 3.6.1>,
      <created by zg
	started at 2023-09-22 18:28:15.386 +0200,
	POWCHK enabled, PULCHK disabled,
       configuration hash MD5:
       A5 2E 8E DD 91 A2 8B A2 A9 F2 47 FA 93 E8 5B A7
       data hash MD5: 48K
       A3 9F 8D FE 37 25 3B 21 58 7A 08 F4 57 47 4E C2>)
(   2,<2023-09-22 18:30:27.284 +0200>,<nmrusers>,<nmr17>,<audit>,<TopSpin 3.6.1>,
      <user comment:
       ICON-NMR User ID: oms
       data hash MD5: 48K
       A3 9F 8D FE 37 25 3B 21 58 7A 08 F4 57 47 4E C2>)
(   3,<2023-09-22 18:30:27.892 +0200>,<nmrusers>,<nmr17>,<proc1d>,<TopSpin 3.6.1>,
      <Start of raw data processing
       em LB = 0 SI = 32K 
       data hash MD5: 32K
       44 54 A6 37 71 6A 96 07 79 F1 2E 8B AF 71 B2 0B>)
(   4,<2023-09-22 18:30:27.939 +0200>,<nmrusers>,<nmr17>,<proc1d>,<TopSpin 3.6.1>,
      <ft FT_mod = 6 PKNL = 1 SI = 32K 
       data hash MD5: 32K
       05 25 59 B5 ED B3 1C 26 5F 58 7F C6 EF C6 47 D7>)
(   5,<2023-09-22 18:30:28.064 +0200>,<nmrusers>,<nmr17>,<proc1d>,<TopSpin 3.6.1>,
      <apk 
       data hash MD5: 32K
       92 2A A6 AD AA D0 A3 9D 69 A8 D1 44 AE 1B 4D A7>)
(   6,<2023-09-22 18:30:28.173 +0200>,<nmrusers>,<nmr17>,<proc1d>,<TopSpin 3.6.1>,
      <abs ABSG = 5 
       data hash MD5: 32K
       11 48 BE BA 7F EB 72 7F 1C EB 25 3E 71 63 BF B1>)
##END=

$$ hash MD5
$$ 13 B6 7C 0E 83 10 76 AD 70 E6 AB 66 71 DC 7C CD
