# Supplementary material for: Large Macrocyclic Lactones as Specific Cuticular Lipids of Eueides Butterflies
Source: J Nat Prod. 2026 Mar 24;89(4):1276–86. doi: 10.1021/acs.jnatprod.6c00128 (PMC13122645; doi:10.1021/acs.jnatprod.6c00128)
Supplement: Supplementary file 1 [file np6c00128_si_001.zip › FID for publication/(R)-17-Hexacosanolide/1H/pdata/1/peaklist.xml]

<?xml version="1.0" encoding="UTF-8"?>
<PeakList>
  <PeakList1D>
    <PeakList1DHeader creator="nmrusers" date="2023-09-22T18:30:28.220+02:00" expNo="1" name="oms-230922-181009_oz" owner="" procNo="1" source="D:/u/data/oms/nmr">
      <PeakPickDetails>F1=16.393551ppm, F2=-4.266788ppm, MI=0.00cm, MAXI=10000.00cm, PC=1.000
      </PeakPickDetails>
    </PeakList1DHeader>
    <Peak1D F1="13.196626" intensity="3.579168e-003" type="0"/>
    <Peak1D F1="10.388337" intensity="3.203180e-003" type="0"/>
    <Peak1D F1="9.692412" intensity="3.388240e-003" type="0"/>
    <Peak1D F1="8.278627" intensity="3.337251e-003" type="0"/>
    <Peak1D F1="7.539457" intensity="6.015548e-003" type="0"/>
    <Peak1D F1="7.327245" intensity="3.797370e-003" type="0"/>
    <Peak1D F1="7.252979" intensity="4.117978e-003" type="0"/>
    <Peak1D F1="7.216916" intensity="5.077096e-003" type="0"/>
    <Peak1D F1="7.193675" intensity="1.150026e+000" type="0"/>
    <Peak1D F1="7.178470" intensity="5.032581e-003" type="0"/>
    <Peak1D F1="6.842775" intensity="5.816607e-003" type="0"/>
    <Peak1D F1="5.708667" intensity="3.206686e-003" type="0"/>
    <Peak1D F1="5.209367" intensity="3.364229e-003" type="0"/>
    <Peak1D F1="5.198661" intensity="5.640773e-003" type="0"/>
    <Peak1D F1="5.188796" intensity="4.637892e-003" type="0"/>
    <Peak1D F1="5.064929" intensity="4.270528e-003" type="0"/>
    <Peak1D F1="4.940015" intensity="3.716299e-003" type="0"/>
    <Peak1D F1="4.878984" intensity="1.491199e-002" type="0"/>
    <Peak1D F1="4.866498" intensity="1.301598e-001" type="0"/>
    <Peak1D F1="4.847077" intensity="3.523245e-001" type="0"/>
    <Peak1D F1="4.826071" intensity="4.501946e-001" type="0"/>
    <Peak1D F1="4.803889" intensity="3.683853e-001" type="0"/>
    <Peak1D F1="4.796529" intensity="2.484001e-001" type="0"/>
    <Peak1D F1="4.784042" intensity="1.555294e-001" type="0"/>
    <Peak1D F1="4.775797" intensity="1.497885e-001" type="0"/>
    <Peak1D F1="4.754317" intensity="4.383413e-002" type="0"/>
    <Peak1D F1="4.580660" intensity="4.073191e-003" type="0"/>
    <Peak1D F1="2.469242" intensity="3.702317e-003" type="0"/>
    <Peak1D F1="2.445339" intensity="6.368010e-003" type="0"/>
    <Peak1D F1="2.425184" intensity="6.555069e-003" type="0"/>
    <Peak1D F1="2.402934" intensity="4.093381e-003" type="0"/>
    <Peak1D F1="2.390697" intensity="4.325581e-003" type="0"/>
    <Peak1D F1="2.377897" intensity="4.267737e-003" type="0"/>
    <Peak1D F1="2.360639" intensity="4.531223e-003" type="0"/>
    <Peak1D F1="2.348768" intensity="6.694342e-003" type="0"/>
    <Peak1D F1="2.342525" intensity="7.668235e-003" type="0"/>
    <Peak1D F1="2.335501" intensity="5.666931e-003" type="0"/>
    <Peak1D F1="2.306177" intensity="9.132972e-002" type="0"/>
    <Peak1D F1="2.281780" intensity="1.795296e-001" type="0"/>
    <Peak1D F1="2.257674" intensity="5.585790e-001" type="0"/>
    <Peak1D F1="2.233409" intensity="1.142998e+000" type="0"/>
    <Peak1D F1="2.213968" intensity="1.198190e+000" type="0"/>
    <Peak1D F1="2.208068" intensity="8.598790e-001" type="0"/>
    <Peak1D F1="2.205683" intensity="9.378055e-001" type="0"/>
    <Peak1D F1="2.190976" intensity="6.325834e-001" type="0"/>
    <Peak1D F1="2.180122" intensity="4.872819e-001" type="0"/>
    <Peak1D F1="2.165732" intensity="2.112915e-001" type="0"/>
    <Peak1D F1="2.142662" intensity="1.050509e-001" type="0"/>
    <Peak1D F1="2.102124" intensity="4.966837e-003" type="0"/>
    <Peak1D F1="2.042427" intensity="4.719188e-003" type="0"/>
    <Peak1D F1="2.017755" intensity="7.631769e-003" type="0"/>
    <Peak1D F1="1.998347" intensity="8.584873e-003" type="0"/>
    <Peak1D F1="1.992464" intensity="8.708171e-003" type="0"/>
    <Peak1D F1="1.972782" intensity="1.692982e-002" type="0"/>
    <Peak1D F1="1.963940" intensity="5.468505e-002" type="0"/>
    <Peak1D F1="1.950764" intensity="1.002099e-002" type="0"/>
    <Peak1D F1="1.928865" intensity="8.725589e-003" type="0"/>
    <Peak1D F1="1.842416" intensity="5.022563e-003" type="0"/>
    <Peak1D F1="1.839958" intensity="5.500798e-003" type="0"/>
    <Peak1D F1="1.813942" intensity="5.744442e-003" type="0"/>
    <Peak1D F1="1.792688" intensity="6.769257e-003" type="0"/>
    <Peak1D F1="1.764341" intensity="6.896582e-003" type="0"/>
    <Peak1D F1="1.758135" intensity="8.162137e-003" type="0"/>
    <Peak1D F1="1.750690" intensity="9.162437e-003" type="0"/>
    <Peak1D F1="1.698339" intensity="2.822688e-002" type="0"/>
    <Peak1D F1="1.674304" intensity="9.053124e-002" type="0"/>
    <Peak1D F1="1.650570" intensity="1.576853e-001" type="0"/>
    <Peak1D F1="1.627197" intensity="2.353431e-001" type="0"/>
    <Peak1D F1="1.603582" intensity="2.794758e-001" type="0"/>
    <Peak1D F1="1.578547" intensity="2.600621e-001" type="0"/>
    <Peak1D F1="1.563805" intensity="3.377334e-001" type="0"/>
    <Peak1D F1="1.537435" intensity="1.437220e+000" type="0"/>
    <Peak1D F1="1.517703" intensity="4.734111e-001" type="0"/>
    <Peak1D F1="1.493269" intensity="4.579278e-001" type="0"/>
    <Peak1D F1="1.461394" intensity="9.526944e-001" type="0"/>
    <Peak1D F1="1.439743" intensity="1.226447e+000" type="0"/>
    <Peak1D F1="1.420385" intensity="9.271655e-001" type="0"/>
    <Peak1D F1="1.372990" intensity="1.816365e-001" type="0"/>
    <Peak1D F1="1.218486" intensity="9.632051e+000" type="0"/>
    <Peak1D F1="1.184704" intensity="1.500000e+001" type="0"/>
    <Peak1D F1="1.031370" intensity="6.542863e-002" type="0"/>
    <Peak1D F1="1.012338" intensity="8.678640e-002" type="0"/>
    <Peak1D F1="0.990492" intensity="6.513169e-002" type="0"/>
    <Peak1D F1="0.939640" intensity="3.089940e-002" type="0"/>
    <Peak1D F1="0.916924" intensity="2.121392e-002" type="0"/>
    <Peak1D F1="0.909274" intensity="2.230173e-002" type="0"/>
    <Peak1D F1="0.828465" intensity="1.850280e+000" type="0"/>
    <Peak1D F1="0.806801" intensity="6.256256e+000" type="0"/>
    <Peak1D F1="0.783730" intensity="2.078610e+000" type="0"/>
    <Peak1D F1="0.712540" intensity="1.559067e-002" type="0"/>
    <Peak1D F1="0.699922" intensity="1.516170e-002" type="0"/>
    <Peak1D F1="0.662274" intensity="9.141814e-003" type="0"/>
    <Peak1D F1="0.660310" intensity="8.503393e-003" type="0"/>
    <Peak1D F1="0.620490" intensity="1.722515e-002" type="0"/>
    <Peak1D F1="0.597861" intensity="3.956882e-002" type="0"/>
    <Peak1D F1="0.574946" intensity="1.783079e-002" type="0"/>
    <Peak1D F1="0.566116" intensity="7.199357e-003" type="0"/>
    <Peak1D F1="0.531619" intensity="4.819430e-003" type="0"/>
    <Peak1D F1="0.526199" intensity="4.293619e-003" type="0"/>
    <Peak1D F1="0.489383" intensity="4.381763e-003" type="0"/>
    <Peak1D F1="0.468129" intensity="3.772088e-003" type="0"/>
    <Peak1D F1="0.293933" intensity="3.561473e-003" type="0"/>
    <Peak1D F1="0.195575" intensity="1.173423e-002" type="0"/>
    <Peak1D F1="0.134673" intensity="4.038037e-003" type="0"/>
    <Peak1D F1="0.123690" intensity="4.090258e-003" type="0"/>
    <Peak1D F1="0.099791" intensity="6.220996e-003" type="0"/>
    <Peak1D F1="0.085185" intensity="7.973479e-003" type="0"/>
    <Peak1D F1="0.065008" intensity="5.298063e-003" type="0"/>
    <Peak1D F1="0.055991" intensity="5.244596e-003" type="0"/>
    <Peak1D F1="0.039965" intensity="6.253157e-003" type="0"/>
    <Peak1D F1="-0.000315" intensity="2.131903e+000" type="0"/>
    <Peak1D F1="-0.012265" intensity="7.789931e-002" type="0"/>
    <Peak1D F1="-0.025048" intensity="2.362250e-002" type="0"/>
    <Peak1D F1="-0.059855" intensity="3.404174e-002" type="0"/>
    <Peak1D F1="-0.070829" intensity="9.435461e-001" type="0"/>
    <Peak1D F1="-0.081832" intensity="3.143695e-002" type="0"/>
    <Peak1D F1="-0.096707" intensity="3.724630e-003" type="0"/>
    <Peak1D F1="-0.197923" intensity="1.046124e-002" type="0"/>
    <Peak1D F1="-3.984002" intensity="3.302790e-003" type="0"/>
  </PeakList1D>
</PeakList>
