# Supplementary material for: Large Macrocyclic Lactones as Specific Cuticular Lipids of Eueides Butterflies
Source: J Nat Prod. 2026 Mar 24;89(4):1276–86. doi: 10.1021/acs.jnatprod.6c00128 (PMC13122645; doi:10.1021/acs.jnatprod.6c00128)
Supplement: Supplementary file 1 [file np6c00128_si_001.zip › FID for publication/(R)-17-Hexacosanolide/1H/shimvalues]

# Fri Sep 22 18:30:27 2023
#$$PROBEIDENTIFIER=Z104275_0359
#$$PROBENAME=PA BBO 300S1 BBF-H-D-05 Z
#$$SHIMID=313232
#
# Active Shim Gradients
#
Z           		2025            
Z2          		149             
Z3          		366             
Z4          		-5008           
Z5          		-1682           
Z6          		7664            
X           		3089            
XZ          		7291            
XZ2         		13795           
XZ3         		987             
Y           		1728            
YZ          		1685            
YZ2         		-3909           
YZ3         		5053            
XY          		3110            
XYZ         		6386            
(X2-Y2)     		6952            
(X2-Y2)Z    		4713            
X3          		-855            
Y3          		-3272           
#
# Lock Parameter
#
FIELD		4959.773
LOCKPHASE		31.800  
LOCKPOWER		-30.000 
LOCKGAIN		119.387 
LOCKDC		-75.000 
LOCKSHIFT		7.260   
LOOPGAIN		-12.000 
LOOPTIME		0.400   
LOOPFILTER		100.000 
#
IEEE64_VERSION_CODE 1
#
# Shim currents 
#
SHIM_SETTING [1 ]  982.08512370    
SHIM_SETTING [2 ]  73.72555927     
SHIM_SETTING [3 ]  192.47940521    
SHIM_SETTING [4 ]  -2634.34665364  
SHIM_SETTING [5 ]  -884.74301418   
SHIM_SETTING [6 ]  1624.81400000   
SHIM_SETTING [7 ]  3835.06600000   
SHIM_SETTING [8 ]  7255.95600000   
SHIM_SETTING [9 ]  3656.82500000   
SHIM_SETTING [10]  1635.67600000   
SHIM_SETTING [11]  908.92800000    
SHIM_SETTING [12]  886.31000000    
SHIM_SETTING [13]  -2056.31700000  
SHIM_SETTING [14]  2658.09000000   
SHIM_SETTING [15]  4031.10900000   
SHIM_SETTING [16]  2478.79700000   
SHIM_SETTING [17]  519.34700000    
SHIM_SETTING [18]  3358.92700000   
SHIM_SETTING [19]  -449.93100000   
SHIM_SETTING [20]  -1721.04800000  
